# Supplementary material for: Examining spatial microbiome variations across gastrointestinal tract regions in obesity
Source: Sci Rep. 2025 Jul 14;15:25423. doi: 10.1038/s41598-025-10931-0 (PMC12260093; doi:10.1038/s41598-025-10931-0)
Supplement: Supplementary file 6 — Supplementary Material 6 [file 41598_2025_10931_MOESM6_ESM.xlsx]

## Sheet: Sheet1
from	to	cor	p	q	relation_id
Family:Lachnospiraceae	G11 sp900103495	0.852162	0	0	Family:Lachnospiraceae-G11 sp900103495
Dorea_A longicatena	Oliverpabstia faecicola	0.850253	0	0	Dorea_A longicatena-Oliverpabstia faecicola
Oliverpabstia faecicola	G11 sp900103495	0.836494	0	0	G11 sp900103495-Oliverpabstia faecicola
QAMM01 sp900552945	Sphingobacterium athyrii	0.831471	0	0	QAMM01 sp900552945-Sphingobacterium athyrii
Prevotella rara	CAG 1031 sp000431215	0.8272	0	0	CAG 1031 sp000431215-Prevotella rara
Dorea_A longicatena	G11 sp900103495	0.825388	0	0	Dorea_A longicatena-G11 sp900103495
Oliverpabstia faecicola	Family:Lachnospiraceae	0.824574	0	0	Family:Lachnospiraceae-Oliverpabstia faecicola
Dorea_A longicatena	QAMM01 sp900552945	0.82428	0	0	Dorea_A longicatena-QAMM01 sp900552945
CAG 1031 sp000431215	Sphingobacterium athyrii	0.817382	0	0	CAG 1031 sp000431215-Sphingobacterium athyrii
Dorea_A longicatena	Family:Lachnospiraceae	0.804792	0	0	Dorea_A longicatena-Family:Lachnospiraceae
QAMM01 sp900552945	Oliverpabstia faecicola	0.804288	0	0	Oliverpabstia faecicola-QAMM01 sp900552945
QAMM01 sp900552945	G11 sp900103495	0.787477	0	0	G11 sp900103495-QAMM01 sp900552945
QAMM01 sp900552945	Family:Lachnospiraceae	0.784771	0	0	Family:Lachnospiraceae-QAMM01 sp900552945
Prevotella rara	Sphingobacterium athyrii	0.783148	0	0	Prevotella rara-Sphingobacterium athyrii
Dorea_A longicatena	Sphingobacterium athyrii	0.780357	0	0	Dorea_A longicatena-Sphingobacterium athyrii
Oliverpabstia faecicola	Sphingobacterium athyrii	0.771122	0	0	Oliverpabstia faecicola-Sphingobacterium athyrii
Family:Lachnospiraceae	Terrisporobacter glycolicus_239331	0.756373	0	0	Family:Lachnospiraceae-Terrisporobacter glycolicus_239331
Prevotella rara	G11 sp900103495	0.751935	0	0	G11 sp900103495-Prevotella rara
QAMM01 sp900552945	CAG 1031 sp000431215	0.745794	0	0	CAG 1031 sp000431215-QAMM01 sp900552945
Prevotella rara	Oliverpabstia faecicola	0.745448	0	0	Oliverpabstia faecicola-Prevotella rara
CAG 1031 sp000431215	G11 sp900103495	0.745306	0	0	CAG 1031 sp000431215-G11 sp900103495
Prevotella rara	Family:Lachnospiraceae	0.731753	0	0	Family:Lachnospiraceae-Prevotella rara
Oliverpabstia faecicola	CAG 1031 sp000431215	0.730504	0	0	CAG 1031 sp000431215-Oliverpabstia faecicola
Sphingobacterium athyrii	G11 sp900103495	0.729628	0	0	G11 sp900103495-Sphingobacterium athyrii
Terrisporobacter glycolicus_239331	G11 sp900103495	0.726398	0	0	G11 sp900103495-Terrisporobacter glycolicus_239331
Terrisporobacter glycolicus_239331	Genus:Bacillus_A	0.721155	0	0	Genus:Bacillus_A-Terrisporobacter glycolicus_239331
Oliverpabstia faecicola	Terrisporobacter glycolicus_239331	0.72038	0	0	Oliverpabstia faecicola-Terrisporobacter glycolicus_239331
Prevotella sp900113305	Prevotella nigrescens	0.717434	0	0	Prevotella nigrescens-Prevotella sp900113305
Kocuria turfanensis	Genus:Haemophilus_D_736121	0.713523	0	0	Genus:Haemophilus_D_736121-Kocuria turfanensis
Prevotella rara	QAMM01 sp900552945	0.701101	0	0	Prevotella rara-QAMM01 sp900552945
Family:Lachnospiraceae	CAG 1031 sp000431215	0.692633	0	0	CAG 1031 sp000431215-Family:Lachnospiraceae
Family:Lachnospiraceae	Sphingobacterium athyrii	0.692468	0	0	Family:Lachnospiraceae-Sphingobacterium athyrii
Genus:Enterococcus_B	Kocuria turfanensis	0.674683	0	0	Genus:Enterococcus_B-Kocuria turfanensis
Dorea_A longicatena	CAG 1031 sp000431215	0.665656	0	0	CAG 1031 sp000431215-Dorea_A longicatena
Prevotella rara	Dorea_A longicatena	0.661573	0	0	Dorea_A longicatena-Prevotella rara
Genus:Enterococcus_B	Genus:Haemophilus_D_736121	0.659786	0	0	Genus:Enterococcus_B-Genus:Haemophilus_D_736121
Dorea_A longicatena	Terrisporobacter glycolicus_239331	0.65566	0	0	Dorea_A longicatena-Terrisporobacter glycolicus_239331
G11 sp900103495	Genus:Bacillus_A	0.624536	0	0	G11 sp900103495-Genus:Bacillus_A
Kocuria turfanensis	Genus:Bacillus_A	0.622821	0	0	Genus:Bacillus_A-Kocuria turfanensis
Prevotella sp900113305	XBB1006 sp900115795	0.622196	0	0	Prevotella sp900113305-XBB1006 sp900115795
QAMM01 sp900552945	Terrisporobacter glycolicus_239331	0.62156	0	0	QAMM01 sp900552945-Terrisporobacter glycolicus_239331
Genus:Enterococcus_B	Genus:Bacillus_A	0.61444	0	0	Genus:Bacillus_A-Genus:Enterococcus_B
XBB1006 sp900115795	Genus:Haemophilus_D_736121	0.61443	0	0	Genus:Haemophilus_D_736121-XBB1006 sp900115795
Genus:Haemophilus_D_736121	Genus:Bacillus_A	0.610604	0	0	Genus:Bacillus_A-Genus:Haemophilus_D_736121
Family:Lachnospiraceae	Genus:Bacillus_A	0.60497	0	0	Family:Lachnospiraceae-Genus:Bacillus_A
CAG 1031 sp000431215	Terrisporobacter glycolicus_239331	0.597049	0	0	CAG 1031 sp000431215-Terrisporobacter glycolicus_239331
Streptococcus vestibularis	G11 sp900103495	0.595159	0	0	G11 sp900103495-Streptococcus vestibularis
Streptococcus vestibularis	Family:Lachnospiraceae	0.581454	0	0	Family:Lachnospiraceae-Streptococcus vestibularis
Genus:Bacillus_A	Prevotella nigrescens	0.571449	2.22045e-16	1.30508e-15	Genus:Bacillus_A-Prevotella nigrescens
XBB1006 sp900115795	Genus:Bacillus_A	0.569396	4.44089e-16	2.45957e-15	Genus:Bacillus_A-XBB1006 sp900115795
XBB1006 sp900115795	Kocuria turfanensis	0.567965	4.44089e-16	2.45957e-15	Kocuria turfanensis-XBB1006 sp900115795
XBB1006 sp900115795	Prevotella nigrescens	0.566253	4.44089e-16	2.45957e-15	Prevotella nigrescens-XBB1006 sp900115795
Prevotella rara	Terrisporobacter glycolicus_239331	0.562757	8.88178e-16	4.82633e-15	Prevotella rara-Terrisporobacter glycolicus_239331
Streptococcus vestibularis	Genus:Bacillus_A	0.559267	1.55431e-15	8.28967e-15	Genus:Bacillus_A-Streptococcus vestibularis
Genus:Haemophilus_D_736121	Prevotella nigrescens	0.556412	2.22045e-15	1.16271e-14	Genus:Haemophilus_D_736121-Prevotella nigrescens
Family:Micrococcaceae	G11 sp900103495	-0.553272	3.55271e-15	1.82711e-14	Family:Micrococcaceae-G11 sp900103495
Family:Micrococcaceae	Sphingobacterium athyrii	-0.546187	9.32587e-15	4.71202e-14	Family:Micrococcaceae-Sphingobacterium athyrii
Prevotella rara	Genus:Bacillus_A	0.543239	1.37668e-14	6.83591e-14	Genus:Bacillus_A-Prevotella rara
Prevotella sp900113305	Genus:Haemophilus_D_736121	0.539175	2.33147e-14	1.13807e-13	Genus:Haemophilus_D_736121-Prevotella sp900113305
Sphingobacterium athyrii	Terrisporobacter glycolicus_239331	0.536529	3.28626e-14	1.5774e-13	Sphingobacterium athyrii-Terrisporobacter glycolicus_239331
QAMM01 sp900552945	Streptococcus vestibularis	0.535271	3.88578e-14	1.8346e-13	QAMM01 sp900552945-Streptococcus vestibularis
Prevotella sp900113305	Genus:Bacillus_A	0.534797	4.13003e-14	1.91847e-13	Genus:Bacillus_A-Prevotella sp900113305
Family:Micrococcaceae	Prevotella rara	-0.531356	6.41709e-14	2.93353e-13	Family:Micrococcaceae-Prevotella rara
Family:Micrococcaceae	Dorea_A longicatena	-0.527016	1.11466e-13	5.01599e-13	Dorea_A longicatena-Family:Micrococcaceae
Kocuria turfanensis	Prevotella nigrescens	0.51719	3.75922e-13	1.66562e-12	Kocuria turfanensis-Prevotella nigrescens
Genus:Enterococcus_B	Streptococcus vestibularis	0.51425	5.37126e-13	2.34382e-12	Genus:Enterococcus_B-Streptococcus vestibularis
Family:Micrococcaceae	Oliverpabstia faecicola	-0.510241	8.68638e-13	3.73385e-12	Family:Micrococcaceae-Oliverpabstia faecicola
Oliverpabstia faecicola	Genus:Bacillus_A	0.502089	2.2653e-12	9.59421e-12	Genus:Bacillus_A-Oliverpabstia faecicola
Family:Micrococcaceae	Family:Lachnospiraceae	-0.501058	2.55262e-12	1.06544e-11	Family:Lachnospiraceae-Family:Micrococcaceae
Family:Micrococcaceae	CAG 1031 sp000431215	-0.495658	4.74087e-12	1.95053e-11	CAG 1031 sp000431215-Family:Micrococcaceae
CAG 1031 sp000431215	Genus:Bacillus_A	0.494901	5.16609e-12	2.09554e-11	CAG 1031 sp000431215-Genus:Bacillus_A
Streptococcus vestibularis	Terrisporobacter glycolicus_239331	0.49475	5.25513e-12	2.10205e-11	Streptococcus vestibularis-Terrisporobacter glycolicus_239331
Streptococcus vestibularis	Oliverpabstia faecicola	0.48367	1.80345e-11	7.11497e-11	Oliverpabstia faecicola-Streptococcus vestibularis
Prevotella rara	Streptococcus vestibularis	0.480394	2.57532e-11	1.00229e-10	Prevotella rara-Streptococcus vestibularis
Family:Micrococcaceae	QAMM01 sp900552945	-0.479546	2.82212e-11	1.08369e-10	Family:Micrococcaceae-QAMM01 sp900552945
Escherichia coli	Sphingobacterium athyrii	0.473929	5.14415e-11	1.94936e-10	Escherichia coli-Sphingobacterium athyrii
Genus:Enterococcus_B	XBB1006 sp900115795	0.468987	8.64615e-11	3.23388e-10	Genus:Enterococcus_B-XBB1006 sp900115795
Streptococcus vestibularis	CAG 1031 sp000431215	0.46791	9.67231e-11	3.57131e-10	CAG 1031 sp000431215-Streptococcus vestibularis
Dorea_A longicatena	Streptococcus vestibularis	0.459886	2.20207e-10	8.02778e-10	Dorea_A longicatena-Streptococcus vestibularis
Prevotella sp900113305	Kocuria turfanensis	0.453301	4.25846e-10	1.53305e-09	Kocuria turfanensis-Prevotella sp900113305
Escherichia coli	Genus:Enterococcus_B	0.449508	6.18698e-10	2.19982e-09	Escherichia coli-Genus:Enterococcus_B
Genus:Enterococcus_B	Prevotella nigrescens	0.448078	7.11403e-10	2.48204e-09	Genus:Enterococcus_B-Prevotella nigrescens
Streptococcus vestibularis	Sphingobacterium athyrii	0.448022	7.15309e-10	2.48204e-09	Sphingobacterium athyrii-Streptococcus vestibularis
Escherichia coli	Prevotella rara	0.447177	7.76553e-10	2.66247e-09	Escherichia coli-Prevotella rara
Escherichia coli	QAMM01 sp900552945	0.436486	2.1551e-09	7.30198e-09	Escherichia coli-QAMM01 sp900552945
Streptococcus vestibularis	Kocuria turfanensis	0.42669	5.32595e-09	1.78357e-08	Kocuria turfanensis-Streptococcus vestibularis
Dorea_A longicatena	Genus:Bacillus_A	0.416093	1.37264e-08	4.54393e-08	Dorea_A longicatena-Genus:Bacillus_A
Escherichia coli	CAG 1031 sp000431215	0.415085	1.49946e-08	4.90731e-08	CAG 1031 sp000431215-Escherichia coli
Prevotella rara	Genus:Enterococcus_B	0.41053	2.22734e-08	7.20756e-08	Genus:Enterococcus_B-Prevotella rara
