# Supplementary material for: Examining spatial microbiome variations across gastrointestinal tract regions in obesity
Source: Sci Rep. 2025 Jul 14;15:25423. doi: 10.1038/s41598-025-10931-0 (PMC12260093; doi:10.1038/s41598-025-10931-0)
Supplement: Supplementary file 7 — Supplementary Material 7 [file 41598_2025_10931_MOESM7_ESM.xlsx]

## Sheet: Sheet1
ASV	freq	prev	p.freq	p.prev	p	contaminant
k__Bacteria;p__Firmicutes_A;c__Clostridia_258483;o__Lachnospirales;f__Lachnospiraceae;g__Coprococcus_A_121497;s__Coprococcus_A_121497 eutactus	0.000166909	9	0.661187	0.000971503	0.00536383	TRUE
k__Bacteria;p__Actinobacteriota;c__Actinomycetia;o__Mycobacteriales;f__Mycobacteriaceae;g__Corynebacterium;s__Corynebacterium camporealensis	9.57217e-05	26	0.364316	0.00877051	0.0215554	TRUE
k__Bacteria;p__Actinobacteriota;c__Actinomycetia;o__Actinomycetales;f__Micrococcaceae;g__Acaricomes;s__Acaricomes phytoseiuli	0.00401574	25	0.411178	0.00809585	0.0223203	TRUE
k__Bacteria;p__Proteobacteria;c__Gammaproteobacteria;o__Woeseiales;f__Woeseiaceae;g__UBA1844;s__	3.96163e-05	8	0.14302	0.0414508	0.0363286	TRUE
k__Bacteria;p__Actinobacteriota;c__Actinomycetia;o__Propionibacteriales;f__Propionibacteriaceae;g__Nigerium;s__Nigerium massiliense	4.21115e-06	3	0.588145	0.015544	0.0520633	TRUE
k__Bacteria;p__Verrucomicrobiota;c__Verrucomicrobiae;o__Opitutales;f__Verruco 01;g__WOUP01;s__WOUP01 sp009772895	5.20296e-06	3	0.608847	0.015544	0.0535685	TRUE
k__Bacteria;p__Proteobacteria;c__Alphaproteobacteria;o__Rhizobiales_A_504705;f__Xanthobacteraceae_503485;g__Xanthobacter_502409;s__Xanthobacter tagetidis	7.75098e-06	4	0.462266	0.0207254	0.0541116	TRUE
k__Bacteria;p__Actinobacteriota;c__Actinomycetia;o__Streptomycetales_400645;f__Streptomycetaceae_400641;g__Streptomyces_G_395832;s__	3.57311e-06	6	0.0189551	0.530683	0.056324	TRUE
k__Bacteria;p__Actinobacteriota;c__Actinomycetia;o__Propionibacteriales;f__Propionibacteriaceae;g__Propionibacterium;s__Propionibacterium freudenreichii	8.96567e-06	3	0.691701	0.015544	0.0594864	TRUE
k__Bacteria;p__Actinobacteriota;c__Actinomycetia;o__Actinomycetales;f__Actinomycetaceae;g__Flaviflexus;s__Flaviflexus salsibiostraticola	4.04856e-05	9	0.232716	0.0466321	0.0599401	TRUE
k__Bacteria;p__Chloroflexota;c__Dehalococcoidia;o__UBA2979;f__UBA2979;g__RBC038;s__RBC038 sp902827055	2.76494e-05	9	0.238056	0.0466321	0.0610637	TRUE
k__Bacteria;p__Firmicutes_B_370531;c__Desulfotomaculia_370531;o__Ammonifexales;f__Ammonificaceae;g__Ammonifex;s__Ammonifex degensii	5.52939e-06	4	0.574168	0.0207254	0.0646308	TRUE
k__Bacteria;p__Actinobacteriota;c__Acidimicrobiia_401430;o__Acidimicrobiales;f__Microtrichaceae;g__ATN2;s__ATN2 sp003577145	5.4173e-05	4	0.617204	0.0207254	0.0685506	TRUE
k__Bacteria;p__Actinobacteriota;c__Actinomycetia;o__Mycobacteriales;f__Mycobacteriaceae;g__Corynebacterium;s__Corynebacterium kutscheri	0.000149075	4	0.723528	0.0207254	0.0779763	TRUE
k__Bacteria;p__Patescibacteria;c__Saccharimonadia;o__Saccharimonadales;f__UBA1547;g__UBA1547;s__UBA1547 sp001873625	3.78304e-06	3	0.975666	0.015544	0.078691	TRUE
k__Bacteria;p__Actinobacteriota;c__Actinomycetia;o__Mycobacteriales;f__Pseudonocardiaceae;g__Saccharopolyspora_D_379427;s__Saccharopolyspora_D_379427 shandongensis	7.13724e-05	6	0.510732	0.0310881	0.0816563	TRUE
k__Bacteria;p__Bacteroidota;c__Bacteroidia;o__Flavobacteriales_877923;f__Weeksellaceae;g__Chryseobacterium_796614;s__Chryseobacterium xinjiangense	0.000820954	39	0.833981	0.0199968	0.0849477	TRUE
k__Bacteria;p__Firmicutes_A;c__Clostridia_258483;o__Lachnospirales;f__Lachnospiraceae;g__Butyrivibrio_A_168226;s__Butyrivibrio_A_168226 proteoclasticus_A_168162	1.82462e-05	6	0.625933	0.0310881	0.0961169	TRUE
k__Bacteria;p__Actinobacteriota;c__Acidimicrobiia_401430;o__Acidimicrobiales;f__JAAYBP01;g__Aquihabitans;s__Aquihabitans daechungensis	5.33072e-06	5	0.863832	0.0259067	0.107411	TRUE
k__Bacteria;p__Proteobacteria;c__Gammaproteobacteria;o__PWYM01;f__PWYM01;g__PWYM01;s__PWYM01 sp003567475	0.000114674	25	0.17567	0.129534	0.108837	TRUE
k__Bacteria;p__Actinobacteriota;c__Acidimicrobiia_401430;o__Acidimicrobiales;f__UBA11606;g__VYCW01;s__VYCW01 sp009842325	4.86626e-05	7	0.628404	0.0362694	0.108976	TRUE
k__Bacteria;p__Firmicutes_D;c__Bacilli;o__Lactobacillales;f__Lactobacillaceae;g__Lactobacillus;s__Lactobacillus delbrueckii	0.000374616	52	0.639668	0.0357837	0.109346	TRUE
k__Archaea;p__Methanobacteriota_A_1229;c__Methanobacteria;o__Methanobacteriales;f__Methanobacteriaceae;g__Methanobrevibacter_B;s__Methanobrevibacter_B boviskoreani	4.6927e-05	6	0.756181	0.0310881	0.111674	TRUE
k__Bacteria;p__Proteobacteria;c__Gammaproteobacteria;o__Enterobacterales_A_737866;f__Vibrionaceae;g__Vibrio_678715;s__Vibrio cholerae_677238	1.51046e-05	8	0.614971	0.0414508	0.119028	TRUE
k__Bacteria;p__Firmicutes_D;c__Bacilli;o__RF39;f__UBA660;g__RUG12438;s__RUG12438 sp902801685	4.08774e-05	10	0.493555	0.0518135	0.119329	TRUE
k__Bacteria;p__Proteobacteria;c__Alphaproteobacteria;o__Rhizobiales_A_501582;f__Pleomorphomonadaceae;g__Methylobrevis;s__Methylobrevis pamukkalensis	0.000693629	56	0.672907	0.0415587	0.127991	TRUE
k__Bacteria;p__Actinobacteriota;c__Actinomycetia;o__Actinomycetales;f__Microbacteriaceae;g__Microbacterium_A_383312;s__Microbacterium_A_383312 sp000685355	0.00179144	51	0.845486	0.0344074	0.131995	TRUE
k__Bacteria;p__Actinobacteriota;c__Actinomycetia;o__Actinomycetales;f__Dermatophilaceae_390796;g__Pedococcus;s__Pedococcus sp001428025	6.75998e-05	12	0.482559	0.0621762	0.13521	TRUE
k__Bacteria;p__Chloroflexota;c__Ktedonobacteria;o__Ktedonobacterales;f__Ktedonobacteraceae;g__CF 154;s__	1.78237e-06	2	0.058866	0.510336	0.135342	TRUE
k__Bacteria;p__Proteobacteria;c__Gammaproteobacteria;o__Enterobacterales_A_737866;f__Enterobacteriaceae_A;g__Klebsiella_724518;s__Klebsiella variicola	0.00212695	53	0.814941	0.037187	0.136265	TRUE
k__Bacteria;p__Verrucomicrobiota;c__Verrucomicrobiae;o__Verrucomicrobiales;f__Verrucomicrobiaceae;g__Prosthecobacter;s__	2.14509e-05	8	0.740439	0.0414508	0.137615	TRUE
k__Bacteria;p__Bacteroidota;c__Bacteroidia;o__Chitinophagales;f__Saprospiraceae;g__OLB9;s__	1.02195e-05	4	0.0617421	0.520563	0.142629	TRUE
k__Bacteria;p__Acidobacteriota;c__Acidobacteriae;o__Acidoferrales;f__UBA7541;g__Acidoferrum;s__Acidoferrum sp003223215	3.46767e-06	3	0.0656002	0.515463	0.14834	TRUE
k__Bacteria;p__Firmicutes_A;c__Clostridia_258483;o__Oscillospirales;f__Oscillospiraceae_88309;g__Vescimonas;s__	0.00107074	54	0.890057	0.0386172	0.150222	TRUE
k__Bacteria;p__Bacteroidota;c__Bacteroidia;o__Cytophagales;f__Cyclobacteriaceae_902095;g__Cyclobacterium;s__Cyclobacterium lianum	0.000123246	14	0.481013	0.0725389	0.151972	TRUE
k__Bacteria;p__Firmicutes_A;c__Clostridia_258483;o__Christensenellales;f__CAG 138;g__CAG 1024;s__CAG 1024 sp004554165	0.00018573	52	0.981332	0.0357837	0.152722	TRUE
k__Bacteria;p__Actinobacteriota;c__Actinomycetia;o__Mycobacteriales;f__Mycobacteriaceae;g__Williamsia_A;s__Williamsia_A aurantiaca	4.01401e-06	3	0.0685005	0.515463	0.15337	TRUE
k__Bacteria;p__Spirochaetota;c__Spirochaetia;o__JC444;f__Marispirochaetaceae;g__;s__	0.000103205	18	0.379994	0.0932642	0.153806	TRUE
k__Bacteria;p__Proteobacteria;c__Gammaproteobacteria;o__Steroidobacterales;f__Steroidobacteraceae;g__ZC4RG30;s__	2.11602e-06	2	0.076561	0.510336	0.165756	TRUE
k__Bacteria;p__Actinobacteriota;c__Actinomycetia;o__Actinomycetales;f__Micrococcaceae;g__Psychromicrobium;s__Psychromicrobium lacuslunae	3.57667e-05	10	0.770661	0.0518135	0.168532	TRUE
k__Bacteria;p__Firmicutes_D;c__Bacilli;o__Staphylococcales;f__Staphylococcaceae;g__Staphylococcus;s__	0.00149162	79	0.489319	0.0831444	0.170951	TRUE
k__Bacteria;p__Proteobacteria;c__Gammaproteobacteria;o__Steroidobacterales;f__Steroidobacteraceae;g__Povalibacter;s__	6.60884e-06	4	0.079017	0.520563	0.172387	TRUE
k__Bacteria;p__Acidobacteriota;c__Vicinamibacteria;o__Vicinamibacterales;f__SCN 69 37;g__SCN 69 37;s__SCN 69 37 sp001724025	0.000164883	18	0.498244	0.0932642	0.189079	TRUE
k__Bacteria;p__Desulfobacterota_I;c__Desulfovibrionia;o__Desulfovibrionales;f__Desulfovibrionaceae;g__Pseudodesulfovibrio;s__Pseudodesulfovibrio oxyclinae	0.000557367	61	0.986314	0.0493847	0.195902	TRUE
k__Bacteria;p__Firmicutes_A;c__Clostridia_258483;o__TANB77;f__CAG 508;g__CAG 793;s__CAG 793 sp000433915	0.000112251	18	0.522532	0.0932642	0.195977	TRUE
k__Bacteria;p__Proteobacteria;c__Gammaproteobacteria;o__Nevskiales;f__Nevskiaceae;g__Solimonas_A_608421;s__Solimonas_A_608421 fluminis	1.06101e-05	5	0.0937788	0.525637	0.197665	TRUE
k__Bacteria;p__Actinobacteriota;c__Actinomycetia;o__Propionibacteriales;f__Propionibacteriaceae;g__Cutibacterium;s__Cutibacterium acnes	0.000531863	71	0.744544	0.0670607	0.199576	TRUE
k__Bacteria;p__Actinobacteriota;c__Actinomycetia;o__Mycobacteriales;f__Pseudonocardiaceae;g__Amycolatopsis_D_380830;s__Amycolatopsis_D_380830 mediterranei	5.28847e-05	15	0.643007	0.0777202	0.199711	TRUE
k__Bacteria;p__Patescibacteria;c__Saccharimonadia;o__Saccharimonadales;f__UBA1547;g__2011 GWC2 44 17;s__2011 GWC2 44 17 sp001029695	6.92596e-05	16	0.643071	0.0829016	0.2096	TRUE
k__Bacteria;p__Firmicutes_A;c__Clostridia_258483;o__Lachnospirales;f__Lachnospiraceae;g__Agathobacter_164117;s__Agathobacter rectalis	0.00222885	67	0.938531	0.0596665	0.217411	TRUE
k__Bacteria;p__Actinobacteriota;c__Actinomycetia;o__Actinomycetales;f__Microbacteriaceae;g__Microbacterium_A_383299;s__Microbacterium_A_383299 luticocti	4.53946e-06	5	0.111584	0.525637	0.224999	TRUE
k__Bacteria;p__Actinobacteriota;c__Actinomycetia;o__Mycobacteriales;f__Mycobacteriaceae;g__Corynebacterium;s__Corynebacterium jeddahense	6.79197e-06	2	0.116411	0.510336	0.227138	TRUE
k__Bacteria;p__Proteobacteria;c__Alphaproteobacteria;o__Rhizobiales_A_504705;f__Xanthobacteraceae_503485;g__Rhodoplanes;s__Rhodoplanes sp000293785	5.39775e-05	16	0.768022	0.0829016	0.23902	TRUE
k__Bacteria;p__Firmicutes_D;c__Bacilli;o__Bacillales_B_306089;f__Anoxybacillaceae;g__Geobacillus;s__Geobacillus icigianus	0.000824742	74	0.906782	0.0728897	0.245653	TRUE
k__Bacteria;p__Omnitrophota;c__Koll11;o__UBA10015;f__Kpj58rc;g__UBA12451;s__UBA12451 sp001805965	3.6403e-06	2	0.143474	0.510336	0.264638	TRUE
k__Bacteria;p__Actinobacteriota;c__Actinomycetia;o__Actinomycetales;f__Actinomycetaceae;g__Actinomyces;s__Actinomyces denticolens	0.000156065	24	0.600597	0.124352	0.268455	TRUE
k__Bacteria;p__Firmicutes_A;c__Clostridia_258483;o__Oscillospirales;f__UBA929;g__WRAI01;s__WRAI01 sp009780275	1.95127e-05	15	0.964233	0.0777202	0.269116	TRUE
k__Bacteria;p__Actinobacteriota;c__Coriobacteriia;o__Coriobacteriales;f__UBA8131;g__WQXH01;s__WQXH01 sp009784425	6.53447e-05	16	0.928059	0.0829016	0.274264	TRUE
k__Bacteria;p__Proteobacteria;c__Alphaproteobacteria;o__Rhizobiales_A_504705;f__Xanthobacteraceae_503485;g__FEB 22;s__FEB 22 sp003105195	6.68758e-05	15	0.142136	0.574887	0.286365	TRUE
k__Archaea;p__Halobacteriota;c__Halobacteria;o__Halobacteriales;f__Natrialbaceae;g__Natronobiforma;s__Natronobiforma cellulositropha	1.42697e-06	2	0.161457	0.510336	0.288078	TRUE
k__Bacteria;p__Firmicutes_D;c__Bacilli;o__Bacillales_A;f__Planococcaceae;g__Lysinibacillus_304693;s__	3.66324e-05	19	0.841663	0.0984456	0.289226	TRUE
k__Bacteria;p__Actinobacteriota;c__Actinomycetia;o__Actinomycetales;f__Microbacteriaceae;g__Microbacterium_A_382104;s__Microbacterium_A_382104 humi	3.38966e-06	2	0.172401	0.510336	0.301834	TRUE
k__Bacteria;p__Proteobacteria;c__Alphaproteobacteria;o__Rickettsiales;f__Rickettsiaceae;g__Rickettsia;s__Rickettsia bellii	6.91895e-06	2	0.17811	0.510336	0.308868	TRUE
k__Bacteria;p__Proteobacteria;c__Alphaproteobacteria;o__Rhodobacterales;f__Rhodobacteraceae;g__Cereibacter_A_494292;s__Luteovulum alkalitolerans	0.000955289	46	0.386094	0.238342	0.311562	TRUE
k__Bacteria;p__Firmicutes_D;c__Bacilli;o__Staphylococcales;f__Staphylococcaceae;g__Staphylococcus;s__Staphylococcus microti	0.00017933	27	0.671998	0.139896	0.316283	TRUE
k__Bacteria;p__Proteobacteria;c__Gammaproteobacteria;o__Acidithiobacillales;f__Acidithiobacillaceae;g__Acidithiobacillus_B;s__Acidithiobacillus_B ferridurans	1.04377e-05	4	0.186941	0.520563	0.324039	TRUE
k__Bacteria;p__Firmicutes_A;c__Clostridia_258483;o__Oscillospirales;f__Acutalibacteraceae;g__Solibaculum;s__	0.00198698	88	0.942813	0.103303	0.324227	TRUE
k__Bacteria;p__Bacteroidota;c__Bacteroidia;o__Cytophagales;f__Cyclobacteriaceae_902343;g__JAAUQL01;s__JAAUQL01 sp012033595	6.01828e-06	4	0.188365	0.520563	0.325763	TRUE
k__Bacteria;p__Firmicutes_D;c__Bacilli;o__Lactobacillales;f__Lactobacillaceae;g__Ligilactobacillus;s__	0.000240521	25	0.778895	0.129534	0.332311	TRUE
k__Bacteria;p__Proteobacteria;c__Gammaproteobacteria;o__Chromatiales_602961;f__Sedimenticolaceae;g__GCF 000787395;s__GCF 000787395 sp000787395	0.00538768	104	0.712356	0.144538	0.337036	TRUE
k__Archaea;p__Halobacteriota;c__Halobacteria;o__Halobacteriales;f__Haloferacaceae;g__Halorubrum;s__Halorubrum pallidum	1.04468e-05	8	0.203046	0.540695	0.352327	TRUE
k__Bacteria;p__Actinobacteriota;c__Actinomycetia;o__Mycobacteriales;f__Mycobacteriaceae;g__Corynebacterium;s__Corynebacterium phoceense	0.000229557	28	0.759418	0.145078	0.353186	TRUE
k__Bacteria;p__Firmicutes_A;c__Clostridia_258483;o__Lachnospirales;f__Lachnospiraceae;g__Roseburia;s__Roseburia cecicola	0.0065587	96	0.930695	0.123057	0.362704	TRUE
k__Bacteria;p__Firmicutes_A;c__Clostridia_258483;o__Lachnospirales;f__Lachnospiraceae;g__Catonella;s__Catonella morbi	0.000247483	28	0.180635	0.634877	0.363034	TRUE
k__Bacteria;p__Proteobacteria;c__Gammaproteobacteria;o__Pseudomonadales_660879;f__Moraxellaceae;g__Alkanindiges;s__Alkanindiges illinoisensis	0.00054912	34	0.669323	0.176166	0.369986	TRUE
k__Bacteria;p__Nitrospirota_A_437815;c__Thermodesulfovibrionia;o__Thermodesulfovibrionales;f__UBA1546;g__UBA1546;s__UBA1546 sp001805105	1.81048e-06	2	0.234253	0.510336	0.373471	TRUE
k__Bacteria;p__Firmicutes_B_370539;c__Dehalobacteriia;o__Dehalobacteriales;f__Dehalobacteriaceae;g__;s__	0.000109478	27	0.883374	0.139896	0.381971	TRUE
k__Bacteria;p__Chloroflexota;c__Anaerolineae;o__DTLA01;f__DTLA01;g__DTLA01;s__DTLA01 sp011333425	1.26934e-05	3	0.24431	0.515463	0.386867	TRUE
k__Bacteria;p__Firmicutes_A;c__Clostridia_258483;o__Lachnospirales;f__Lachnospiraceae;g__Eubacterium_F;s__Eubacterium_F sp000687695	0.000112902	27	0.932658	0.139896	0.396198	TRUE
k__Bacteria;p__Actinobacteriota;c__Actinomycetia;o__Mycobacteriales;f__Micromonosporaceae;g__Actinoplanes;s__Actinoplanes teichomyceticus	4.4686e-06	4	0.251846	0.520563	0.397472	TRUE
k__Bacteria;p__Proteobacteria;c__Gammaproteobacteria;o__Burkholderiales_597441;f__Gallionellaceae;g__Nitrotoga;s__Nitrotoga sp003402285	0.168295	190	0.272475	0.484537	0.399343	TRUE
k__Bacteria;p__Bacteroidota;c__Bacteroidia;o__Cytophagales;f__Cyclobacteriaceae_900752;g__Marivirga;s__Marivirga lumbricoides	1.89378e-06	2	0.260554	0.510336	0.401255	TRUE
k__Bacteria;p__Proteobacteria;c__Alphaproteobacteria;o__Sphingomonadales;f__Sphingomonadaceae;g__Parasphingopyxis;s__Parasphingopyxis algicola	0.00123449	39	0.676047	0.202073	0.40855	TRUE
k__Bacteria;p__Firmicutes_D;c__Bacilli;o__Erysipelotrichales;f__Coprobacillaceae;g__Catenibacterium;s__Catenibacterium sp000437715	0.00432876	105	0.948397	0.147345	0.414747	TRUE
k__Bacteria;p__Myxococcota_A_473307;c__Polyangia_463783;o__Polyangiales;f__Polyangiaceae;g__Labilithrix;s__Labilithrix luteola	8.36375e-06	2	0.277224	0.510336	0.418153	TRUE
k__Bacteria;p__Actinobacteriota;c__Actinomycetia;o__Mycobacteriales;f__Mycobacteriaceae;g__Corynebacterium;s__Corynebacterium lujinxingii	5.60196e-05	10	0.260618	0.550599	0.422086	TRUE
k__Bacteria;p__Firmicutes_A;c__Clostridia_258483;o__Lachnospirales;f__Lachnospiraceae;g__Eubacterium_F;s__Eubacterium_F sp003491505	0.0113634	107	0.944128	0.153039	0.424009	TRUE
k__Bacteria;p__Proteobacteria;c__Alphaproteobacteria;o__Puniceispirillales_508355;f__Puniceispirillaceae;g__UBA8309;s__UBA8309 sp001627655	0.000239934	33	0.861069	0.170984	0.429286	TRUE
k__Bacteria;p__Patescibacteria;c__Saccharimonadia;o__Saccharimonadales;f__UBA1547;g__UBA6175;s__UBA6175 sp004100325	6.22401e-06	4	0.282829	0.520563	0.429288	TRUE
k__Bacteria;p__Actinobacteriota;c__Actinomycetia;o__Mycobacteriales;f__Cryptosporangiaceae;g__Cryptosporangium;s__Cryptosporangium aurantiacum	4.5476e-05	10	0.268698	0.550599	0.430655	TRUE
k__Bacteria;p__Firmicutes_A;c__Clostridia_258483;o__Lachnospirales;f__Lachnospiraceae;g__Porcincola;s__Porcincola intestinalis	8.22169e-06	2	0.290761	0.510336	0.431497	TRUE
k__Bacteria;p__Firmicutes_A;c__Clostridia_258483;o__Lachnospirales;f__Lachnospiraceae;g__Blautia_A_141781;s__Blautia_A_141781 wexlerae	0.0106653	108	0.960608	0.155926	0.434158	TRUE
k__Bacteria;p__Actinobacteriota;c__Actinomycetia;o__Mycobacteriales;f__Mycobacteriaceae;g__Corynebacterium;s__Corynebacterium spheniscorum	0.00022716	41	0.720433	0.212435	0.440315	TRUE
k__Bacteria;p__Proteobacteria;c__Gammaproteobacteria;o__Methylococcales;f__Methylomonadaceae;g__Methylosarcina;s__Methylosarcina quisquiliarum	0.000154671	8	0.285544	0.540695	0.442836	TRUE
k__Bacteria;p__Cyanobacteria;c__Cyanobacteriia;o__Cyanobacteriales;f__Chroococcidiopsidaceae_29158;g__Aliterella;s__	0.000160647	39	0.772371	0.202073	0.445971	TRUE
k__Bacteria;p__Firmicutes_A;c__Clostridia_258483;o__Lachnospirales;f__Lachnospiraceae;g__UBA3282;s__UBA3282 sp003611805	0.000176176	27	0.248528	0.630424	0.447091	TRUE
k__Bacteria;p__Firmicutes_D;c__Bacilli;o__Lactobacillales;f__Streptococcaceae;g__Streptococcus;s__Streptococcus sanguinis_H	0.0202649	128	0.715466	0.219344	0.447563	TRUE
k__Bacteria;p__Proteobacteria;c__Alphaproteobacteria;o__Rhizobiales_A_501396;f__Rhizobiaceae_A_499470;g__Bartonella;s__Bartonella bacilliformis_A	8.96429e-05	41	0.743527	0.212435	0.449445	TRUE
k__Bacteria;p__Gemmatimonadota;c__Gemmatimonadetes;o__Gemmatimonadales;f__Gemmatimonadaceae;g__JAABRT01;s__JAABRT01 sp011390935	4.81847e-05	19	0.266742	0.593831	0.450272	TRUE
k__Bacteria;p__Chloroflexota;c__Chloroflexia;o__Chloroflexales_407288;f__Chloroflexaceae;g__Chloroflexus;s__Chloroflexus sp000516515	3.38546e-05	8	0.307386	0.540695	0.46446	TRUE
k__Bacteria;p__Actinobacteriota;c__Actinomycetia;o__Actinomycetales;f__Microbacteriaceae;g__Mycetocola_A_382105;s__Mycetocola_A_382105 zhujimingii	9.68279e-06	2	0.329976	0.510336	0.468387	TRUE
k__Bacteria;p__Firmicutes_A;c__Clostridia_258483;o__Lachnospirales;f__Lachnospiraceae;g__Blautia_A_141781;s__	0.016605	119	0.896403	0.18947	0.470952	TRUE
k__Bacteria;p__Proteobacteria;c__Gammaproteobacteria;o__Enterobacterales_A_737866;f__Enterobacteriaceae_A;g__Pantoea_A_680430;s__Pantoea_A_680430 piersonii	8.75462e-06	2	0.332957	0.510336	0.471091	TRUE
k__Bacteria;p__Proteobacteria;c__Alphaproteobacteria;o__Rhizobiales_A_504705;f__Xanthobacteraceae_503485;g__Rhodoplanes;s__Rhodoplanes serenus	5.20424e-06	5	0.331464	0.525637	0.478675	TRUE
k__Bacteria;p__Firmicutes_D;c__Bacilli;o__Bacillales_A;f__Planococcaceae;g__Solibacillus;s__	1.47179e-06	2	0.342938	0.510336	0.480043	TRUE
k__Bacteria;p__Gemmatimonadota;c__Gemmatimonadetes;o__Longimicrobiales;f__UBA6960;g__Bin94;s__Bin94 sp009838975	1.32075e-06	2	0.348883	0.510336	0.485304	TRUE
k__Bacteria;p__Chloroflexota;c__Anaerolineae;o__Caldilineales;f__;g__;s__	6.89031e-05	5	0.348626	0.525637	0.494209	TRUE
k__Bacteria;p__Proteobacteria;c__Gammaproteobacteria;o__Pseudomonadales_650612;f__Porticoccaceae;g__TMED48;s__TMED48 sp002591625	0.000788531	60	0.609151	0.310881	0.504497	FALSE
k__Bacteria;p__Desulfobacterota_I;c__Desulfobacteria;o__Desulfobacterales;f__Desulfobacteraceae_459419;g__Desulfobacter;s__Desulfobacter vibrioformis	1.43259e-06	2	0.377521	0.510336	0.509942	FALSE
k__Bacteria;p__Firmicutes_A;c__Clostridia_258483;o__Lachnospirales;f__Lachnospiraceae;g__Oliverpabstia;s__Oliverpabstia faecicola	0.0110235	124	0.944857	0.205797	0.512875	FALSE
k__Bacteria;p__Firmicutes_A;c__Clostridia_258483;o__Lachnospirales;f__Lachnospiraceae;g__;s__	0.00924666	125	0.951259	0.209143	0.520194	FALSE
k__Bacteria;p__Acidobacteriota;c__Blastocatellia;o__Pyrinomonadales;f__Pyrinomonadaceae_426821;g__OLB17_426821;s__OLB17 sp001567505	2.80635e-06	4	0.382848	0.520563	0.520755	FALSE
k__Bacteria;p__Actinobacteriota;c__Actinomycetia;o__Streptomycetales_400645;f__Streptomycetaceae_400641;g__Streptomyces_G_399870;s__Streptomyces_G_399870 hyaluromycini	5.04099e-06	3	0.387051	0.515463	0.521099	FALSE
k__Bacteria;p__Firmicutes_A;c__Clostridia_258483;o__Lachnospirales;f__Lachnospiraceae;g__Butyrivibrio_A_168226;s__Butyrivibrio_A_168226 hungatei_B_168127	3.50519e-05	6	0.3773	0.530683	0.522253	FALSE
k__Bacteria;p__Firmicutes_A;c__Clostridia_258483;o__Oscillospirales;f__Oscillospiraceae_88309;g__ER4;s__ER4 sp000765235	0.00104264	41	0.945704	0.212435	0.523335	FALSE
k__Bacteria;p__Actinobacteriota;c__Actinomycetia;o__Jiangellales;f__Jiangellaceae;g__Jiangella;s__Jiangella ureilytica	6.41254e-05	6	0.388955	0.530683	0.532106	FALSE
k__Bacteria;p__Proteobacteria;c__Gammaproteobacteria;o__Pseudomonadales_660879;f__Moraxellaceae;g__Acinetobacter;s__Acinetobacter baumannii	0.00649332	96	0.418549	0.497409	0.534904	FALSE
k__Bacteria;p__Acidobacteriota;c__Acidobacteriae;o__Acidobacteriales;f__Acidobacteriaceae;g__;s__	4.86109e-06	2	0.414503	0.510336	0.540127	FALSE
k__Bacteria;p__Actinobacteriota;c__Coriobacteriia;o__Coriobacteriales;f__UBA8131;g__WRHU01;s__WRHU01 sp009783085	0.000386089	53	0.781938	0.274611	0.545063	FALSE
k__Bacteria;p__Myxococcota_A_437813;c__Polyangia_437813;o__Haliangiales_437813;f__Haliangiaceae_437813;g__;s__	4.24801e-05	6	0.404738	0.530683	0.545153	FALSE
k__Bacteria;p__Firmicutes_A;c__Clostridia_258483;o__Lachnospirales;f__Lachnospiraceae;g__UBA1258;s__UBA1258 sp900100895	0.000115223	22	0.354484	0.607756	0.546155	FALSE
k__Bacteria;p__Actinobacteriota;c__Actinomycetia;o__Mycobacteriales;f__Pseudonocardiaceae;g__Kutzneria;s__Kutzneria chonburiensis	3.7002e-05	14	0.382035	0.570083	0.549753	FALSE
k__Bacteria;p__Actinobacteriota;c__Actinomycetia;o__Streptosporangiales;f__Streptosporangiaceae;g__Thermopolyspora;s__	7.76294e-05	2	0.427312	0.510336	0.550181	FALSE
k__Bacteria;p__Acidobacteriota;c__Thermoanaerobaculia;o__UBA5066;f__Gp7 AA6;g__Gp7 AA6;s__Gp7 AA6 sp003222385	1.09413e-05	6	0.411341	0.530683	0.550515	FALSE
k__Bacteria;p__Proteobacteria;c__Gammaproteobacteria;o__Enterobacterales_A_737866;f__;g__;s__	6.90255e-06	2	0.427895	0.510336	0.550634	FALSE
k__Bacteria;p__Firmicutes_D;c__Bacilli;o__Lactobacillales;f__Lactobacillaceae;g__Paucilactobacillus;s__Paucilactobacillus kaifaensis	0.000758582	49	0.868826	0.253886	0.55399	FALSE
k__Bacteria;p__Firmicutes_D;c__Bacilli;o__Erysipelotrichales;f__Coprobacillaceae;g__Eggerthia;s__	0.000158047	22	0.363207	0.607756	0.554229	FALSE
k__Bacteria;p__Firmicutes_D;c__Bacilli;o__Bacillales_A;f__Planococcaceae;g__Paenisporosarcina_303918;s__Paenisporosarcina sp000411295	0.000549425	55	0.775007	0.284974	0.554404	FALSE
k__Bacteria;p__Firmicutes_A;c__Clostridia_258483;o__Oscillospirales;f__CAG 272;g__Avispirillum;s__	4.27207e-05	11	0.4058	0.555511	0.561258	FALSE
k__Bacteria;p__Verrucomicrobiota;c__Verrucomicrobiae;o__Verrucomicrobiales;f__Akkermansiaceae;g__Akkermansia;s__	0.00460854	58	0.750312	0.300518	0.561341	FALSE
k__Bacteria;p__Firmicutes_A;c__Clostridia_258483;o__Lachnospirales;f__Lachnospiraceae;g__G11;s__G11 sp900103495	0.0102605	132	0.966886	0.233323	0.561511	FALSE
k__Bacteria;p__Acidobacteriota;c__Acidobacteriae;o__Acidobacteriales;f__SbA1;g__Gp1 AA122;s__	8.20322e-06	4	0.437562	0.520563	0.56475	FALSE
k__Bacteria;p__Firmicutes_D;c__Bacilli;o__Erysipelotrichales;f__Erysipelotrichaceae;g__Breznakia;s__	0.00191694	82	0.543496	0.42487	0.569369	FALSE
k__Bacteria;p__Actinobacteriota;c__Actinomycetia;o__Jiangellales;f__Jiangellaceae;g__Jiangella;s__Jiangella gansuensis	3.49954e-06	3	0.450378	0.515463	0.57118	FALSE
k__Bacteria;p__Firmicutes_D;c__Bacilli;o__Paenibacillales;f__Reconcilibacillaceae;g__Paenibacillus_W;s__Paenibacillus_W thermoaerophilus	8.155e-06	3	0.455637	0.515463	0.575123	FALSE
k__Bacteria;p__Proteobacteria;c__Alphaproteobacteria;o__Sphingomonadales;f__Sphingomonadaceae;g__Parasphingopyxis;s__Parasphingopyxis lamellibrachiae	7.45673e-05	21	0.390271	0.603141	0.575883	FALSE
k__Bacteria;p__Proteobacteria;c__Alphaproteobacteria;o__Rhodospirillales_505895;f__UXAT02;g__Defluviicoccus_A;s__Defluviicoccus_A vanus	5.94432e-07	2	0.4633	0.510336	0.577399	FALSE
k__Bacteria;p__Bacteroidota;c__Bacteroidia;o__Chitinophagales;f__Saprospiraceae;g__OLB8;s__	0.00115803	58	0.79874	0.300518	0.582559	FALSE
k__Bacteria;p__Firmicutes_A;c__Clostridia_258483;o__TANB77;f__CAG 508;g__CAG 273;s__CAG 273 sp003507395	0.000203991	22	0.396457	0.607756	0.58386	FALSE
k__Bacteria;p__Firmicutes_D;c__Bacilli;o__Paenibacillales;f__Paenibacillaceae_367444;g__Paenibacillus_C;s__Paenibacillus_C septentrionalis	2.31497e-05	2	0.473454	0.510336	0.584815	FALSE
k__Bacteria;p__Desulfobacterota_C;c__Anaeroferrophillalia;o__Anaeroferrophillales;f__JAADEO01;g__DSCM01;s__DSCM01 sp011049115	3.5205e-06	4	0.464207	0.520563	0.584856	FALSE
k__Bacteria;p__Firmicutes_A;c__Clostridia_258483;o__Oscillospirales;f__Ruminococcaceae;g__QAMM01;s__QAMM01 sp900552945	0.0273371	139	0.944836	0.258824	0.588954	FALSE
k__Bacteria;p__Spirochaetota;c__Spirochaetia;o__Treponematales;f__Treponemataceae;g__Treponema_C;s__	2.29104e-05	11	0.444943	0.555511	0.592635	FALSE
k__Bacteria;p__Firmicutes_D;c__Bacilli;o__Thermoactinomycetales_367866;f__DSM 45169_367864;g__Kroppenstedtia_A;s__Kroppenstedtia_A eburnea	1.14182e-05	7	0.466192	0.535703	0.596213	FALSE
k__Bacteria;p__Actinobacteriota;c__Actinomycetia;o__Propionibacteriales;f__Propionibacteriaceae;g__Granulicoccus;s__	1.94633e-05	6	0.472781	0.530683	0.597816	FALSE
k__Bacteria;p__Firmicutes_A;c__Clostridia_258483;o__Oscillospirales;f__Oscillospiraceae_88309;g__Lawsonibacter;s__	6.36328e-06	2	0.495754	0.510336	0.600716	FALSE
k__Bacteria;p__Actinobacteriota;c__Actinomycetia;o__Actinomycetales;f__Micrococcaceae;g__Arthrobacter_B;s__Arthrobacter_B citreus	0.000454036	7	0.473023	0.535703	0.601264	FALSE
k__Bacteria;p__Proteobacteria;c__Gammaproteobacteria;o__Enterobacterales_A_737866;f__Vibrionaceae;g__Vibrio_678715;s__Vibrio diabolicus_674044	2.49666e-06	3	0.492698	0.515463	0.602043	FALSE
k__Bacteria;p__Firmicutes_B_370539;c__Desulfitobacteriia;o__Desulfitobacteriales;f__Desulfitobacteriaceae;g__Desulfosporosinus;s__	0.00078628	53	0.937614	0.274611	0.606832	FALSE
k__Bacteria;p__Firmicutes_A;c__Clostridia_258483;o__Oscillospirales;f__Oscillospiraceae_88309;g__CAG 83;s__CAG 83 sp000431575	0.00051129	53	0.946082	0.274611	0.609976	FALSE
k__Archaea;p__Halobacteriota;c__Methanosarcinia;o__Methanosarcinales_A_2632;f__Methanosarcinaceae;g__Methanosarcina_2619;s__Methanosarcina thermophila	3.01484e-06	3	0.507524	0.515463	0.612403	FALSE
k__Bacteria;p__Bacteroidota;c__Bacteroidia;o__Bacteroidales;f__Bacteroidaceae;g__Prevotella;s__Prevotella sp900113305	0.0150581	69	0.739927	0.357513	0.616307	FALSE
k__Bacteria;p__Actinobacteriota;c__Actinomycetia;o__Actinomycetales;f__Micrococcaceae;g__Nesterenkonia;s__Nesterenkonia koreensis	6.09399e-06	5	0.50515	0.525637	0.617624	FALSE
k__Bacteria;p__Proteobacteria;c__Alphaproteobacteria;o__Rhizobiales_A_504721;f__Rhodomicrobiaceae;g__Rhodomicrobium;s__Rhodomicrobium vannielii_496136	1.70324e-06	2	0.521271	0.510336	0.618284	FALSE
k__Bacteria;p__Patescibacteria;c__Saccharimonadia;o__Saccharimonadales;f__Nanoperiomorbaceae;g__WRLL01;s__WRLL01 sp009777625	1.09821e-05	4	0.512373	0.520563	0.619209	FALSE
k__Bacteria;p__Desulfobacterota_G_459546;c__Desulfuromonadia;o__Desulfuromonadales;f__Geopsychrobacteraceae;g__Seleniibacterium;s__Seleniibacterium seleniigenes_439109	4.6172e-06	3	0.517642	0.515463	0.619345	FALSE
k__Bacteria;p__Acidobacteriota;c__Acidobacteriae;o__Bryobacterales;f__Bryobacteraceae;g__Paludibaculum;s__Paludibaculum fermentans	3.98838e-05	8	0.493961	0.540695	0.619684	FALSE
k__Bacteria;p__Actinobacteriota;c__Actinomycetia;o__Actinomycetales;f__Micrococcaceae;g__Pseudarthrobacter_385748;s__Pseudarthrobacter albicanus	0.000119459	18	0.455061	0.589135	0.621016	FALSE
k__Bacteria;p__Firmicutes_D;c__Bacilli;o__Bacillales_D_310495;f__Amphibacillaceae;g__Aquibacillus_A_288015;s__Aquibacillus_A_288015 salifodinae	0.000161141	32	0.412595	0.652418	0.622451	FALSE
k__Bacteria;p__Actinobacteriota;c__Actinomycetia;o__Mycobacteriales;f__Mycobacteriaceae;g__Corynebacterium;s__Corynebacterium sanguinis	1.94574e-05	6	0.509086	0.530683	0.623734	FALSE
k__Bacteria;p__Proteobacteria;c__Alphaproteobacteria;o__Sphingomonadales;f__Sphingomonadaceae;g__Sphingomonas_L_486006;s__Sphingomonas paeninsulae	2.26724e-05	7	0.50802	0.535703	0.626323	FALSE
k__Bacteria;p__Desulfobacterota_C;c__Anaeroferrophillalia;o__Anaeroferrophillales;f__Anaeroferrophillaceae;g__DQWO01;s__DQWO01 sp011042595	3.51182e-05	11	0.489994	0.555511	0.626387	FALSE
k__Bacteria;p__Omnitrophota;c__Koll11;o__SKK 01;f__SKK 01;g__B134 G9;s__B134 G9 sp003644505	2.52027e-06	2	0.537579	0.510336	0.629175	FALSE
k__Bacteria;p__Firmicutes_A;c__Clostridia_258483;o__Tissierellales;f__Tissierellaceae;g__Soehngenia_A_223990;s__	0.00339701	94	0.568416	0.487047	0.632396	FALSE
k__Bacteria;p__Proteobacteria;c__Gammaproteobacteria;o__Enterobacterales_A_737866;f__Enterobacteriaceae_A;g__Klebsiella_724518;s__Klebsiella pneumoniae_718977	0.00141971	56	0.956116	0.290155	0.633137	FALSE
k__Bacteria;p__Proteobacteria;c__Alphaproteobacteria;o__Rickettsiales;f__Deianiraeaceae;g__Deianiraea;s__Deianiraea vastatrix	6.27257e-06	5	0.530715	0.525637	0.635109	FALSE
k__Bacteria;p__Proteobacteria;c__Alphaproteobacteria;o__Rhizobiales_B_505082;f__TMED25;g__TMED25;s__TMED25 sp002704755	1.71123e-05	4	0.543115	0.520563	0.639887	FALSE
k__Bacteria;p__Nitrospirota_A_437815;c__Thermodesulfovibrionia;o__Thermodesulfovibrionales;f__Dissulfurispiraceae;g__Fen 1308;s__Fen 1308 sp003170655	3.16608e-06	5	0.540676	0.525637	0.641745	FALSE
k__Bacteria;p__Firmicutes_A;c__Clostridia_258483;o__Oscillospirales;f__Oscillospiraceae_88309;g__UBA2658;s__	1.32354e-06	2	0.560581	0.510336	0.64411	FALSE
k__Bacteria;p__Actinobacteriota;c__Actinomycetia;o__Actinomycetales;f__Microbacteriaceae;g__Microbacterium_A_383260;s__	7.69877e-06	4	0.550409	0.520563	0.644659	FALSE
k__Bacteria;p__Proteobacteria;c__Gammaproteobacteria;o__Enterobacterales_A_737866;f__Enterobacteriaceae_A;g__Erwinia_B_680885;s__Erwinia_B_680885 mallotivora	1.04807e-05	7	0.536237	0.535703	0.645583	FALSE
k__Bacteria;p__Firmicutes_D;c__Bacilli;o__Bacillales_B_310392;f__Bacillaceae_G_310392;g__Bacillus_A;s__Bacillus_A anthracis	0.000175379	8	0.532769	0.540695	0.646583	FALSE
k__Bacteria;p__Proteobacteria;c__Gammaproteobacteria;o__Pseudomonadales_650611;f__Pseudomonadaceae;g__Pseudomonas_E_647464;s__	7.04327e-06	2	0.564679	0.510336	0.64672	FALSE
k__Bacteria;p__Actinobacteriota;c__Actinomycetia;o__Actinomycetales;f__Brevibacteriaceae;g__Brevibacterium;s__Brevibacterium celere_A	3.60492e-06	5	0.548471	0.525637	0.64687	FALSE
k__Bacteria;p__Firmicutes_D;c__Bacilli;o__Bacillales_B_306089;f__Anoxybacillaceae;g__Parageobacillus_294456;s__Parageobacillus thermoglucosidasius	3.3318e-06	3	0.560089	0.515463	0.647378	FALSE
k__Bacteria;p__Firmicutes_D;c__Bacilli;o__Erysipelotrichales;f__Erysipelotrichaceae;g__Amedibacillus;s__	0.00392551	72	0.774439	0.373057	0.647632	FALSE
k__Bacteria;p__Proteobacteria;c__Gammaproteobacteria;o__Pseudomonadales_650611;f__Pseudomonadaceae;g__Pseudomonas_E_647464;s__Pseudomonas_E_647464 kielensis	0.00144447	106	0.527321	0.549223	0.648509	FALSE
k__Bacteria;p__Acidobacteriota;c__Thermoanaerobaculia;o__UBA5704;f__UBA5704;g__;s__	1.0606e-05	9	0.532075	0.545661	0.649395	FALSE
k__Bacteria;p__Desulfobacterota_I;c__Desulfobacteria;o__Desulfobacterales;f__Desulfatibacillaceae;g__Desulfatibacillum;s__Desulfatibacillum aliphaticivorans	1.49188e-06	2	0.569286	0.510336	0.649636	FALSE
k__Bacteria;p__Bacteroidota;c__Bacteroidia;o__Cytophagales;f__Cyclobacteriaceae_900752;g__Ekhidna;s__Ekhidna lutea	1.11176e-05	3	0.574269	0.515463	0.656367	FALSE
k__Bacteria;p__Proteobacteria;c__Gammaproteobacteria;o__Enterobacterales_A_737866;f__Enterobacteriaceae_A;g__Escherichia_710834;s__	0.00286124	18	0.503135	0.589135	0.656853	FALSE
k__Bacteria;p__Firmicutes_D;c__Bacilli;o__Erysipelotrichales;f__Erysipelotrichaceae;g__Clostridium_AQ;s__Clostridium_AQ innocuum	0.0012635	61	0.938276	0.316062	0.657023	FALSE
k__Bacteria;p__Firmicutes_D;c__Bacilli;o__Staphylococcales;f__Salinicoccaceae;g__Jeotgalicoccus_A_310962;s__Jeotgalicoccus_A_310962 psychrophilus	4.90497e-06	3	0.576723	0.515463	0.657904	FALSE
k__Bacteria;p__Patescibacteria;c__Saccharimonadia;o__Saccharimonadales;f__UBA1547;g__UBA1547;s__UBA1547 sp002413425	0.000685308	29	0.466893	0.639303	0.659365	FALSE
k__Bacteria;p__Bacteroidota;c__Bacteroidia;o__Bacteroidales;f__Muribaculaceae;g__CAG 1031;s__CAG 1031 sp000431215	0.0228659	154	0.958368	0.317924	0.6668	FALSE
k__Bacteria;p__Actinobacteriota;c__Actinomycetia;o__Actinomycetales;f__Cellulomonadaceae;g__Promicromonospora;s__Promicromonospora thailandica	2.75437e-05	4	0.592089	0.520563	0.670976	FALSE
k__Bacteria;p__Aquificota;c__Aquificae;o__Aquificales;f__Hydrogenobaculaceae;g__Hydrogenobaculum;s__Hydrogenobaculum sp000020785	3.77743e-06	2	0.604872	0.510336	0.671527	FALSE
k__Bacteria;p__Firmicutes_A;c__Clostridia_258483;o__;f__;g__;s__	0.000729944	62	0.961318	0.321244	0.671679	FALSE
k__Bacteria;p__Firmicutes_D;c__Bacilli;o__Acholeplasmatales;f__Acholeplasmataceae;g__UBA2284;s__UBA2284 sp003249785	0.000203252	13	0.546529	0.565253	0.671808	FALSE
k__Bacteria;p__Firmicutes_D;c__Bacilli;o__Bacillales_B_306089;f__Anoxybacillaceae;g__Parageobacillus_294458;s__Parageobacillus toebii	2.00235e-05	7	0.577471	0.535703	0.672308	FALSE
k__Bacteria;p__Proteobacteria;c__Gammaproteobacteria;o__Chromatiales_602660;f__Chromatiaceae_602660;g__Halochromatium;s__Halochromatium sp009908845	1.20587e-05	11	0.560718	0.555511	0.674802	FALSE
k__Bacteria;p__Proteobacteria;c__Alphaproteobacteria;o__Rhizobiales_A_504705;f__Xanthobacteraceae_503485;g__Rhodoplanes;s__Rhodoplanes oryzae	1.77081e-05	4	0.598695	0.520563	0.675005	FALSE
k__Bacteria;p__Acidobacteriota;c__Acidobacteriae;o__Acidobacteriales;f__Koribacteraceae;g__Koribacter;s__	4.54106e-06	5	0.597977	0.525637	0.678095	FALSE
k__Bacteria;p__Bacteroidota;c__Bacteroidia;o__Flavobacteriales_877923;f__Flavobacteriaceae;g__MED G14;s__	4.55267e-06	5	0.598713	0.525637	0.678542	FALSE
k__Bacteria;p__Actinobacteriota;c__Acidimicrobiia_402965;o__;f__;g__;s__	3.42686e-06	2	0.617759	0.510336	0.679188	FALSE
k__Bacteria;p__Firmicutes_A;c__Clostridia_258483;o__Lachnospirales;f__Lachnospiraceae;g__Pseudobutyrivibrio;s__	0.000342228	25	0.507329	0.621438	0.679198	FALSE
k__Bacteria;p__Actinobacteriota;c__Actinomycetia;o__Mycobacteriales;f__Mycobacteriaceae;g__Mycobacterium;s__Mycobacterium avium	2.99979e-05	6	0.594441	0.530683	0.679414	FALSE
k__Bacteria;p__Actinobacteriota;c__Actinomycetia;o__Streptomycetales_400645;f__Streptomycetaceae_400641;g__Streptacidiphilus_A_400617;s__Streptacidiphilus_A_400617 monticola	3.48222e-06	2	0.627514	0.510336	0.684895	FALSE
k__Bacteria;p__Proteobacteria;c__Alphaproteobacteria;o__Rhizobiales_A_504705;f__Xanthobacteraceae_503485;g__Xanthobacter_502409;s__	3.49116e-06	2	0.629244	0.510336	0.685899	FALSE
k__Bacteria;p__Actinobacteriota;c__Actinomycetia;o__Actinomycetales;f__Actinomycetaceae;g__Actinomyces;s__Actinomyces catuli	0.00340535	85	0.733289	0.440415	0.687968	FALSE
k__Bacteria;p__Planctomycetota;c__Planctomycetia;o__Planctomycetales;f__Planctomycetaceae;g__Fuerstia;s__	2.54745e-06	4	0.621288	0.520563	0.688498	FALSE
k__Bacteria;p__Cyanobacteria;c__Vampirovibrionia;o__Gastranaerophilales;f__Gastranaerophilaceae;g__Limenecus;s__Limenecus avicola	3.54688e-06	2	0.634919	0.510336	0.689177	FALSE
k__Bacteria;p__Bacteroidota;c__Bacteroidia;o__Bacteroidales;f__Bacteroidaceae;g__Prevotella;s__Prevotella rara	0.0561313	160	0.951452	0.343264	0.692071	FALSE
k__Bacteria;p__Proteobacteria;c__Gammaproteobacteria;o__Steroidobacterales;f__Steroidobacteraceae;g__ZC4RG30;s__ZC4RG30 sp003242275	1.91184e-05	7	0.610173	0.535703	0.692375	FALSE
k__Bacteria;p__Deinococcota;c__Deinococci;o__Deinococcales;f__Trueperaceae;g__MPNL01;s__MPNL01 sp002239005	1.26806e-05	8	0.605582	0.540695	0.693005	FALSE
k__Bacteria;p__Actinobacteriota;c__Actinomycetia;o__Mycobacteriales;f__Mycobacteriaceae;g__Corynebacterium;s__Corynebacterium coyleae	2.16439e-06	2	0.646864	0.510336	0.695989	FALSE
k__Bacteria;p__Actinobacteriota;c__Actinomycetia;o__Mycobacteriales;f__Mycobacteriaceae;g__Corynebacterium;s__Corynebacterium appendicis	9.79027e-06	4	0.635203	0.520563	0.696593	FALSE
k__Bacteria;p__Proteobacteria;c__Gammaproteobacteria;o__Enterobacterales_A_737866;f__Alteromonadaceae_665222;g__Alteromonas_F;s__Alteromonas_F aestuariivivens	7.39343e-06	10	0.601264	0.550599	0.697027	FALSE
k__Bacteria;p__Firmicutes_D;c__Bacilli;o__Lactobacillales;f__Streptococcaceae;g__Streptococcus;s__Streptococcus anginosus	2.09432e-06	2	0.649116	0.510336	0.697261	FALSE
k__Bacteria;p__Bacteroidota;c__Bacteroidia;o__Chitinophagales;f__Saprospiraceae;g__UBA2329;s__UBA2329 sp002344975	3.91188e-06	2	0.653048	0.510336	0.699472	FALSE
k__Bacteria;p__Firmicutes_D;c__Bacilli;o__Lactobacillales;f__Enterococcaceae;g__Enterococcus_D;s__Enterococcus_D gallinarum	8.89269e-05	32	0.511119	0.652418	0.69968	FALSE
k__Bacteria;p__Proteobacteria;c__Gammaproteobacteria;o__Enterobacterales_A_737866;f__Enterobacteriaceae_A;g__Enterobacter_B_713587;s__Enterobacter_B_713587 kobei_713570	9.09501e-07	2	0.656616	0.510336	0.701468	FALSE
k__Bacteria;p__Actinobacteriota;c__Actinomycetia;o__Jiangellales;f__Jiangellaceae;g__Jiangella;s__Jiangella endophytica	4.70851e-05	3	0.653091	0.515463	0.703159	FALSE
k__Bacteria;p__Actinobacteriota;c__Actinomycetia;o__Actinomycetales;f__Dermabacteraceae;g__Brachybacterium;s__Brachybacterium endophyticum	2.59207e-06	5	0.646721	0.525637	0.706731	FALSE
k__Bacteria;p__Firmicutes_A;c__Clostridia_258483;o__Clostridiales;f__Clostridiaceae_222000;g__Clostridium_AF;s__Clostridium_AF grantii	0.00183097	74	0.890536	0.38342	0.708355	FALSE
k__Bacteria;p__Actinobacteriota;c__Actinomycetia;o__Mycobacteriales;f__Pseudonocardiaceae;g__Amycolatopsis_D_380830;s__Amycolatopsis_D_380830 jiangsuensis	7.46562e-05	7	0.638204	0.535703	0.708826	FALSE
k__Bacteria;p__Bacteroidota;c__Bacteroidia;o__Cytophagales;f__Cyclobacteriaceae_900466;g__Chryseolinea;s__	3.89297e-05	14	0.601788	0.570083	0.710093	FALSE
k__Bacteria;p__Actinobacteriota;c__Actinomycetia;o__Actinomycetales;f__Microbacteriaceae;g__Okibacterium_382198;s__	4.98008e-06	4	0.661874	0.520563	0.711671	FALSE
k__Bacteria;p__Actinobacteriota;c__Actinomycetia;o__Mycobacteriales;f__Mycobacteriaceae;g__Corynebacterium;s__Corynebacterium sphenisci	1.91363e-05	6	0.649778	0.530683	0.711968	FALSE
k__Bacteria;p__Actinobacteriota;c__Actinomycetia;o__Mycobacteriales;f__Mycobacteriaceae;g__Corynebacterium;s__Corynebacterium afermentans	7.48734e-06	3	0.66916	0.515463	0.712075	FALSE
k__Bacteria;p__Actinobacteriota;c__Actinomycetia;o__Propionibacteriales;f__Propionibacteriaceae;g__Arachnia;s__Arachnia propionica	5.91553e-05	19	0.582793	0.593831	0.713301	FALSE
k__Bacteria;p__Bacteroidota;c__Rhodothermia;o__Rhodothermales;f__Salinibacteraceae;g__JAAAPH01;s__JAAAPH01 sp009908415	3.65888e-06	2	0.678363	0.510336	0.71342	FALSE
k__Bacteria;p__Zixibacteria;c__;o__;f__;g__;s__	7.41633e-06	3	0.672197	0.515463	0.713738	FALSE
k__Bacteria;p__Firmicutes_A;c__Clostridia_258483;o__Lachnospirales;f__Lachnospiraceae;g__Acetatifactor;s__Acetatifactor sp900066565	0.00255526	70	0.959241	0.362694	0.715239	FALSE
k__Bacteria;p__Proteobacteria;c__Gammaproteobacteria;o__Pseudomonadales_650611;f__Pseudomonadaceae;g__Pseudomonas_E_650326;s__Pseudomonas_E_650326 aeruginosa_A	1.74616e-06	3	0.676334	0.515463	0.715992	FALSE
k__Bacteria;p__Bacteroidota;c__Bacteroidia;o__Flavobacteriales_877923;f__Flavobacteriaceae;g__UBA8316;s__	0.00015511	30	0.542956	0.643701	0.716914	FALSE
k__Bacteria;p__Desulfobacterota_G_459544;c__BSN033;o__B13 G15;f__B13 G15;g__;s__	3.39486e-06	5	0.667552	0.525637	0.718371	FALSE
k__Bacteria;p__Actinobacteriota;c__Actinomycetia;o__Mycobacteriales;f__Pseudonocardiaceae;g__Amycolatopsis_D_380207;s__Amycolatopsis_D_380207 sacchari	7.74271e-06	5	0.668413	0.525637	0.718844	FALSE
k__Bacteria;p__Actinobacteriota;c__Actinomycetia;o__Actinomycetales;f__Dermatophilaceae_390796;g__Luteipulveratus;s__Luteipulveratus mongoliensis	1.15155e-05	8	0.65033	0.540695	0.719145	FALSE
k__Bacteria;p__Firmicutes_A;c__Clostridia_258483;o__Oscillospirales;f__Oscillospiraceae_88309;g__Faecousia;s__Faecousia sp000434635	0.0011374	70	0.969821	0.362694	0.719269	FALSE
k__Bacteria;p__Proteobacteria;c__Gammaproteobacteria;o__Enterobacterales_A_737866;f__Enterobacteriaceae_A;g__Escherichia_710834;s__Escherichia coli	0.0227235	92	0.741195	0.476684	0.720903	FALSE
k__Bacteria;p__Acidobacteriota;c__Acidobacteriae;o__Acidoferrales;f__UBA7541;g__Acidoferrum;s__	9.89414e-07	2	0.693617	0.510336	0.721591	FALSE
k__Bacteria;p__Actinobacteriota;c__Actinomycetia;o__Mycobacteriales;f__Mycobacteriaceae;g__Lawsonella;s__	6.44835e-05	14	0.624021	0.570083	0.723421	FALSE
k__Bacteria;p__Actinobacteriota;c__Actinomycetia;o__Mycobacteriales;f__Mycobacteriaceae;g__Corynebacterium;s__Corynebacterium wankanglinii	1.95662e-05	5	0.67687	0.525637	0.723466	FALSE
k__Bacteria;p__Proteobacteria;c__Gammaproteobacteria;o__Enterobacterales_A_737866;f__Enterobacteriaceae_A;g__Enterobacter_B_682701;s__Enterobacter_B_682701 mori_682051	8.83683e-06	3	0.698656	0.515463	0.727929	FALSE
k__Bacteria;p__Proteobacteria;c__Gammaproteobacteria;o__Enterobacterales_A_737866;f__Shewanellaceae_666538;g__Shewanella;s__Shewanella baltica	7.56772e-07	2	0.709586	0.510336	0.729961	FALSE
k__Bacteria;p__Myxococcota_A_473307;c__Polyangia_463783;o__Polyangiales;f__Polyangiaceae;g__;s__	1.33148e-05	5	0.693282	0.525637	0.732278	FALSE
k__Bacteria;p__Campylobacterota;c__Campylobacteria;o__Campylobacterales;f__Helicobacteraceae;g__Helicobacter_E;s__Helicobacter_E labacensis	0.000106712	21	0.613153	0.603141	0.737692	FALSE
k__Bacteria;p__Actinobacteriota;c__Actinomycetia;o__Actinomycetales;f__Actinomycetaceae;g__Bogoriella;s__Bogoriella caseilytica	0.00215525	77	0.931304	0.398964	0.739418	FALSE
k__Bacteria;p__Bacteroidota;c__Ignavibacteria;o__Ignavibacteriales;f__Ignavibacteriaceae_785640;g__XYD12 FULL 36 8;s__XYD12 FULL 36 8 sp001803045	1.40459e-06	3	0.728299	0.515463	0.743214	FALSE
k__Bacteria;p__Bacteroidota;c__Bacteroidia;o__Bacteroidales;f__Bacteroidaceae;g__Prevotella;s__Prevotella nigrescens	0.00379535	64	0.485234	0.777202	0.744889	FALSE
k__Bacteria;p__Actinobacteriota;c__Actinomycetia;o__Streptomycetales_400645;f__Streptomycetaceae_400641;g__Streptomyces_G_395345;s__Streptomyces_G_395345 avicenniae	5.01103e-05	13	0.667327	0.565253	0.744971	FALSE
k__Bacteria;p__Proteobacteria;c__Gammaproteobacteria;o__Pseudomonadales_650612;f__Porticoccaceae;g__AAA300 D14;s__	4.72158e-06	2	0.742011	0.510336	0.746397	FALSE
k__Bacteria;p__Firmicutes_A;c__Clostridia_258483;o__Lachnospirales;f__Lachnospiraceae;g__XBB1006;s__XBB1006 sp900115795	0.00810349	56	0.505954	0.748597	0.746476	FALSE
k__Bacteria;p__Firmicutes_D;c__Bacilli;o__Exiguobacterales;f__Exiguobacteraceae;g__Exiguobacterium_A;s__	0.000529631	20	0.647093	0.5985	0.754661	FALSE
k__Bacteria;p__Proteobacteria;c__Alphaproteobacteria;o__Micropepsales;f__Micropepsaceae;g__Rhizomicrobium;s__Rhizomicrobium palustre	3.40811e-05	10	0.703989	0.550599	0.754975	FALSE
k__Bacteria;p__Actinobacteriota;c__Actinomycetia;o__Mycobacteriales;f__Mycobacteriaceae;g__Corynebacterium;s__Corynebacterium gottingense	9.5705e-06	4	0.74694	0.520563	0.756124	FALSE
k__Bacteria;p__Firmicutes_A;c__Clostridia_258483;o__Oscillospirales;f__Oscillospiraceae_88309;g__Oscillibacter;s__Oscillibacter ruminantium	0.00118313	76	0.987751	0.393782	0.756246	FALSE
k__Bacteria;p__Actinobacteriota;c__Actinomycetia;o__Propionibacteriales;f__Propionibacteriaceae;g__Acidipropionibacterium;s__Acidipropionibacterium damnosum	4.26959e-06	4	0.750361	0.520563	0.757802	FALSE
k__Bacteria;p__Verrucomicrobiota;c__Verrucomicrobiae;o__Opitutales;f__Opitutaceae;g__Palsa 1447;s__Palsa 1447 sp003164715	4.96035e-06	5	0.744534	0.525637	0.758501	FALSE
k__Bacteria;p__Firmicutes_A;c__Clostridia_258483;o__Lachnospirales;f__Lachnospiraceae;g__Agathobacter_164119;s__Agathobacter ruminis	0.00011237	14	0.689124	0.570083	0.759908	FALSE
k__Bacteria;p__Patescibacteria;c__Saccharimonadia;o__Saccharimonadales;f__Saccharimonadaceae;g__SZUA 359;s__	6.64779e-05	22	0.646511	0.607756	0.759967	FALSE
k__Bacteria;p__Verrucomicrobiota;c__Verrucomicrobiae;o__Chthoniobacterales;f__;g__;s__	6.44113e-06	5	0.748502	0.525637	0.760452	FALSE
k__Bacteria;p__Myxococcota_A_437813;c__Polyangia_437813;o__Haliangiales_437813;f__Haliangiaceae_437813;g__Haliangium_437647;s__Haliangium tepidum	1.28785e-05	5	0.751083	0.525637	0.761715	FALSE
k__Bacteria;p__Actinobacteriota;c__Actinomycetia;o__Sporichthyales;f__Sporichthyaceae;g__Longivirga;s__Longivirga aurantiaca	8.46919e-06	6	0.746781	0.530683	0.763113	FALSE
k__Bacteria;p__Firmicutes_D;c__Bacilli;o__Lactobacillales;f__Streptococcaceae;g__Lactococcus_A_346120;s__	0.00027643	25	0.640882	0.621438	0.764926	FALSE
k__Bacteria;p__Firmicutes_A;c__Clostridia_258483;o__Oscillospirales;f__Acutalibacteraceae;g__RUG592;s__RUG592 sp902763835	0.00204824	81	0.953118	0.419689	0.766528	FALSE
k__Bacteria;p__Actinobacteriota;c__Actinomycetia;o__Mycobacteriales;f__Mycobacteriaceae;g__Rhodococcus_C_375578;s__Rhodococcus_C_375578 opacus_375513	2.15729e-05	4	0.771462	0.520563	0.767974	FALSE
k__Bacteria;p__Proteobacteria;c__Gammaproteobacteria;o__Enterobacterales_A_737866;f__Alteromonadaceae_665222;g__Pseudidiomarina;s__Pseudidiomarina donghaiensis	2.39745e-06	2	0.788462	0.510336	0.76869	FALSE
k__Bacteria;p__Firmicutes_A;c__Clostridia_258483;o__Oscillospirales;f__Butyricicoccaceae;g__;s__	0.00081283	79	0.983484	0.409326	0.768859	FALSE
k__Bacteria;p__Firmicutes_D;c__Bacilli;o__Lactobacillales;f__Streptococcaceae;g__Streptococcus;s__Streptococcus equi	4.29183e-05	10	0.734575	0.550599	0.770575	FALSE
k__Bacteria;p__Proteobacteria;c__Alphaproteobacteria;o__Rhizobiales_A_502237;f__Methylopilaceae_502237;g__Methylopila_502237;s__Methylopila jiangsuensis	0.00120953	70	0.509226	0.797523	0.772076	FALSE
k__Bacteria;p__Actinobacteriota;c__Coriobacteriia;o__Coriobacteriales;f__Atopobiaceae;g__Parolsenella;s__Parolsenella uli_B	0.00166711	85	0.925287	0.440415	0.773327	FALSE
k__Bacteria;p__Firmicutes_D;c__Bacilli;o__RF39;f__UBA660;g__;s__	7.33007e-05	11	0.734738	0.555511	0.773906	FALSE
k__Bacteria;p__Proteobacteria;c__Gammaproteobacteria;o__Tenderiales;f__Tenderiaceae;g__Tenderia;s__	5.55576e-06	6	0.771049	0.530683	0.774826	FALSE
k__Bacteria;p__Proteobacteria;c__Alphaproteobacteria;o__Rhodospirillales_505895;f__Thalassospiraceae;g__Thalassospira;s__Thalassospira alkalitolerans	8.94817e-07	3	0.796863	0.515463	0.776226	FALSE
k__Bacteria;p__Actinobacteriota;c__Actinomycetia;o__Actinomycetales;f__Micrococcaceae;g__Pseudarthrobacter_385634;s__Pseudarthrobacter phenanthrenivorans_B_385583	7.66915e-05	22	0.676591	0.607756	0.776625	FALSE
k__Bacteria;p__Cyanobacteria;c__Vampirovibrionia;o__Gastranaerophilales;f__UBA9579;g__;s__	2.37746e-05	9	0.753796	0.545661	0.776727	FALSE
k__Bacteria;p__Firmicutes_D;c__Bacilli;o__Paenibacillales;f__Paenibacillaceae_367444;g__Paenibacillus_J_366884;s__Paenibacillus_J_366884 polymyxa_B	0.000202907	24	0.673581	0.616904	0.780453	FALSE
k__Bacteria;p__Firmicutes_D;c__Bacilli;o__Lactobacillales;f__Lactobacillaceae;g__Lacticaseibacillus;s__Lacticaseibacillus paracasei	2.32767e-05	9	0.763741	0.545661	0.781512	FALSE
k__Bacteria;p__Actinobacteriota;c__Actinomycetia;o__Streptosporangiales;f__Streptosporangiaceae;g__Spirillospora_393456;s__	1.39195e-05	5	0.793921	0.525637	0.782012	FALSE
k__Bacteria;p__Actinobacteriota;c__Actinomycetia;o__Mycobacteriales;f__Pseudonocardiaceae;g__Amycolatopsis_D_380830;s__Amycolatopsis_D_380830 antarctica	7.72365e-06	4	0.805599	0.520563	0.783799	FALSE
k__Bacteria;p__Firmicutes_A;c__Clostridia_258483;o__Lachnospirales;f__Lachnospiraceae;g__Lachnospira;s__	0.00399593	89	0.913665	0.46114	0.785499	FALSE
k__Bacteria;p__Firmicutes_E;c__UBA3569;o__UBA3569;f__UBA3569;g__UBA3569;s__UBA3569 sp002375895	6.5067e-06	4	0.810215	0.520563	0.78588	FALSE
k__Bacteria;p__Firmicutes_A;c__Clostridia_258483;o__Christensenellales;f__Borkfalkiaceae;g__Borkfalkia;s__Borkfalkia ceftriaxoniphila	0.00206702	32	0.651026	0.652418	0.788436	FALSE
k__Bacteria;p__Campylobacterota;c__Campylobacteria;o__Campylobacterales;f__Helicobacteraceae;g__Helicobacter_E;s__Helicobacter_E heilmannii	3.99365e-06	6	0.807783	0.530683	0.791788	FALSE
k__Bacteria;p__Actinobacteriota;c__Actinomycetia;o__Streptosporangiales;f__Streptosporangiaceae;g__Thermomonospora;s__Thermomonospora amylolytica	1.11944e-05	3	0.83636	0.515463	0.793845	FALSE
k__Archaea;p__Nanoarchaeota;c__Nanoarchaeia;o__Woesearchaeales_468;f__ARS49;g__DSQK01;s__DSQK01 sp011331795	5.66975e-06	5	0.821756	0.525637	0.794545	FALSE
k__Bacteria;p__Firmicutes_D;c__Bacilli;o__Bacillales_G_286828;f__Fictibacillaceae;g__Fictibacillus_C;s__Fictibacillus_C arsenicus	0.00223028	51	0.59439	0.729841	0.796106	FALSE
k__Bacteria;p__Proteobacteria;c__Gammaproteobacteria;o__Enterobacterales_A_737866;f__Pasteurellaceae;g__Haemophilus_D_734546;s__Haemophilus_D_734546 influenzae_F_734243	5.89805e-07	2	0.854317	0.510336	0.79792	FALSE
k__Bacteria;p__Campylobacterota;c__Campylobacteria;o__Campylobacterales;f__Helicobacteraceae;g__Helicobacter_E;s__Helicobacter_E vulpis	1.29347e-06	4	0.838779	0.520563	0.798458	FALSE
k__Bacteria;p__Actinobacteriota;c__Actinomycetia;o__Mycobacteriales;f__Pseudonocardiaceae;g__Kutzneria;s__Kutzneria buriramensis	1.90893e-05	7	0.815537	0.535703	0.798663	FALSE
k__Bacteria;p__Proteobacteria;c__Gammaproteobacteria;o__Enterobacterales_A_737866;f__Enterobacteriaceae_A;g__Salmonella_692099;s__Salmonella enterica_692085	7.03674e-07	2	0.857638	0.510336	0.799324	FALSE
k__Bacteria;p__Bdellovibrionota_E;c__Bdellovibrionia_A_473294;o__Bdellovibrionales;f__UBA6776;g__J124;s__J124 sp003694355	4.74242e-06	3	0.856085	0.515463	0.802281	FALSE
k__Bacteria;p__Patescibacteria;c__Saccharimonadia;o__Saccharimonadales;f__Saccharimonadaceae;g__SZUA 359;s__SZUA 359 sp003246575	5.159e-05	16	0.76786	0.579663	0.805389	FALSE
k__Archaea;p__Thermoproteota;c__Bathyarchaeia;o__B24;f__B24;g__DTBU01;s__DTBU01 sp011366665	8.93381e-06	5	0.850874	0.525637	0.807125	FALSE
k__Bacteria;p__Actinobacteriota;c__Actinomycetia;o__Actinomycetales;f__Microbacteriaceae;g__Microbacterium_A_383184;s__Microbacterium_A_383184 lacticum	2.11049e-06	2	0.883005	0.510336	0.80983	FALSE
k__Bacteria;p__Acidobacteriota;c__Blastocatellia;o__Pyrinomonadales;f__Blastocatellaceae_430966;g__Aridibacter;s__	1.09716e-05	6	0.849374	0.530683	0.809925	FALSE
k__Bacteria;p__Proteobacteria;c__Gammaproteobacteria;o__Enterobacterales_A_737866;f__Aeromonadaceae;g__Aeromonas;s__	7.1165e-06	4	0.866103	0.520563	0.810015	FALSE
k__Bacteria;p__Firmicutes_D;c__Bacilli;o__Lactobacillales;f__Enterococcaceae;g__Enterococcus_B;s__Enterococcus_B xinjiangensis	3.7434e-06	3	0.875972	0.515463	0.810548	FALSE
k__Bacteria;p__Myxococcota_A_473307;c__Polyangia_463783;o__Polyangiales;f__Polyangiaceae;g__Jahnella;s__Jahnella thaxteri	7.413e-06	8	0.838033	0.540695	0.811809	FALSE
k__Bacteria;p__Bdellovibrionota_E;c__Bacteriovoracia;o__Bacteriovoracales;f__Bacteriovoracaceae;g__SMWT01;s__	2.25611e-05	6	0.865801	0.530683	0.816788	FALSE
k__Bacteria;p__Acidobacteriota;c__Acidobacteriae;o__Acidoferrales;f__UBA7541;g__Acidoferrum;s__Acidoferrum sp001917435	2.84821e-06	2	0.90531	0.510336	0.818761	FALSE
k__Bacteria;p__Bacteroidota;c__Rhodothermia;o__Rhodothermales;f__;g__;s__	6.04317e-07	2	0.90943	0.510336	0.82038	FALSE
k__Bacteria;p__Bacteroidota;c__Bacteroidia;o__Cytophagales;f__Cyclobacteriaceae_902095;g__Negadavirga;s__Negadavirga shengliensis	5.38243e-07	2	0.910785	0.510336	0.82091	FALSE
k__Bacteria;p__Proteobacteria;c__Gammaproteobacteria;o__Enterobacterales_A_737866;f__Enterobacteriaceae_A;g__Kluyvera_724999;s__Kluyvera georgiana	3.2859e-05	29	0.733871	0.639303	0.82423	FALSE
k__Bacteria;p__Proteobacteria;c__Gammaproteobacteria;o__Enterobacterales_A_737866;f__Enterobacteriaceae_A;g__Hafnia;s__	0.000273984	18	0.796399	0.589135	0.824246	FALSE
k__Bacteria;p__Proteobacteria;c__Gammaproteobacteria;o__Enterobacterales_A_737866;f__Enterobacteriaceae_A;g__Klebsiella_724518;s__Klebsiella africana	1.48605e-05	18	0.800094	0.589135	0.825888	FALSE
k__Bacteria;p__Chloroflexota;c__Dehalococcoidia;o__Dehalococcoidales;f__SURF 40;g__SURF 40;s__SURF 40 sp003599745	1.01625e-05	6	0.889593	0.530683	0.826435	FALSE
k__Bacteria;p__Myxococcota_A_473307;c__Myxococcia;o__Myxococcales;f__Myxococcaceae;g__WRKR01;s__WRKR01 sp009782175	6.33026e-06	5	0.899441	0.525637	0.826951	FALSE
k__Bacteria;p__Firmicutes_D;c__Bacilli;o__RFN20;f__CAG 826;g__UBA4951;s__UBA4951 sp900321485	1.17316e-06	3	0.91953	0.515463	0.827852	FALSE
k__Bacteria;p__Campylobacterota;c__Campylobacteria;o__Campylobacterales;f__Helicobacteraceae;g__Helicobacter_E;s__Helicobacter_E mehlei	0.000418506	33	0.724731	0.656736	0.829321	FALSE
k__Bacteria;p__Proteobacteria;c__Gammaproteobacteria;o__Enterobacterales_A_737866;f__Enterobacteriaceae_A;g__Salmonella_692099;s__	0.00123548	49	0.659585	0.72215	0.82959	FALSE
k__Bacteria;p__Desulfobacterota_I;c__Syntrophobacteria;o__Syntrophobacterales;f__DSM 9756;g__Desulfacinum_452586;s__Desulfacinum infernum	9.68376e-07	2	0.934746	0.510336	0.830119	FALSE
k__Bacteria;p__Proteobacteria;c__Alphaproteobacteria;o__Rhizobiales_A_504723;f__Aestuariivirgaceae;g__Anderseniella;s__	0.000638349	32	0.731201	0.652418	0.83013	FALSE
k__Bacteria;p__Nitrospirota_A_437815;c__Thermodesulfovibrionia;o__UBA6902;f__UBA6902;g__Glo 13;s__	2.29654e-05	21	0.801445	0.603141	0.834778	FALSE
k__Bacteria;p__Proteobacteria;c__Gammaproteobacteria;o__Enterobacterales_A_737866;f__Enterobacteriaceae_A;g__Erwinia_B_680896;s__Erwinia psidii	8.67725e-07	2	0.952257	0.510336	0.836651	FALSE
k__Bacteria;p__Proteobacteria;c__Alphaproteobacteria;o__Rhodospirillales_505895;f__UXAT02;g__REEP01;s__REEP01 sp007695045	5.13182e-06	2	0.958408	0.510336	0.838906	FALSE
k__Bacteria;p__Proteobacteria;c__Gammaproteobacteria;o__Enterobacterales_A_737866;f__Pasteurellaceae;g__Rodentibacter_A_734545;s__Rodentibacter_A_734545 heylii	9.10898e-06	10	0.888768	0.550599	0.839081	FALSE
k__Bacteria;p__Actinobacteriota;c__Actinomycetia;o__Mycobacteriales;f__Pseudonocardiaceae;g__Amycolatopsis_D_380830;s__Amycolatopsis_D_380830 circi	1.90547e-06	3	0.949688	0.515463	0.839205	FALSE
k__Bacteria;p__Actinobacteriota;c__Actinomycetia;o__Mycobacteriales;f__Pseudonocardiaceae;g__Amycolatopsis_D_380830;s__Amycolatopsis_D_380830 minnesotensis	3.70937e-06	2	0.962339	0.510336	0.840336	FALSE
k__Bacteria;p__Firmicutes_A;c__Clostridia_258483;o__Peptostreptococcales;f__Peptostreptococcaceae_256921;g__Terrisporobacter;s__Terrisporobacter glycolicus_239148	2.008e-06	5	0.935665	0.525637	0.840836	FALSE
k__Bacteria;p__Actinobacteriota;c__Coriobacteriia;o__Coriobacteriales;f__Eggerthellaceae;g__CAG 1427;s__CAG 1427 sp000435475	1.09883e-05	9	0.906516	0.545661	0.842837	FALSE
k__Bacteria;p__Bacteroidota;c__Bacteroidia;o__Bacteroidales;f__Paludibacteraceae;g__UPXZ01;s__UPXZ01 sp012523295	1.85481e-06	3	0.960936	0.515463	0.843313	FALSE
k__Bacteria;p__Firmicutes_D;c__Bacilli;o__Lactobacillales;f__Streptococcaceae;g__Streptococcus;s__Streptococcus pyogenes	3.15133e-06	3	0.961553	0.515463	0.843536	FALSE
k__Bacteria;p__Firmicutes_A;c__Clostridia_258483;o__TANB77;f__CAG 508;g__CAG 269;s__CAG 269 sp000431335	0.000349235	27	0.78855	0.630424	0.84457	FALSE
k__Bacteria;p__Chloroflexota;c__Dehalococcoidia;o__SM23 28 2;f__WHTN01;g__WHTN01;s__WHTN01 sp009377715	8.91944e-06	9	0.915985	0.545661	0.846447	FALSE
k__Bacteria;p__Firmicutes_A;c__Clostridia_258483;o__Peptostreptococcales;f__Peptostreptococcaceae_256921;g__Terrisporobacter;s__Terrisporobacter glycolicus_239331	0.00760564	120	0.809371	0.621762	0.848806	FALSE
k__Bacteria;p__Bacteroidota;c__Bacteroidia;o__Chitinophagales;f__Saprospiraceae;g__M3007;s__	2.36545e-05	11	0.907773	0.555511	0.84952	FALSE
k__Bacteria;p__Acidobacteriota;c__Acidobacteriae;o__Bryobacterales;f__Bryobacteraceae;g__Palsa 187;s__Palsa 187 sp902826605	7.17646e-06	6	0.950945	0.530683	0.849775	FALSE
k__Bacteria;p__Cyanobacteria;c__Vampirovibrionia;o__Gastranaerophilales;f__Gastranaerophilaceae;g__QHMH01;s__	3.17849e-05	13	0.900693	0.565253	0.852812	FALSE
k__Bacteria;p__Firmicutes_A;c__Clostridia_258483;o__Lachnospirales;f__Lachnospiraceae;g__Pseudobutyrivibrio;s__Pseudobutyrivibrio ruminis_A	1.26905e-05	12	0.908593	0.560395	0.852847	FALSE
k__Bacteria;p__Proteobacteria;c__Gammaproteobacteria;o__Enterobacterales_A_737866;f__Pasteurellaceae;g__Haemophilus_D_736121;s__	0.006046	75	0.630675	0.813714	0.855543	FALSE
k__Bacteria;p__Cyanobacteria;c__Vampirovibrionia;o__Gastranaerophilales;f__Gastranaerophilaceae;g__CAG 196;s__CAG 196 sp002102975	0.000493175	19	0.866407	0.593831	0.856416	FALSE
k__Archaea;p__Halobacteriota;c__Halobacteria;o__Halobacteriales;f__Haloferacaceae;g__Haloplanus;s__	2.2814e-06	6	0.971326	0.530683	0.857057	FALSE
k__Bacteria;p__Actinobacteriota;c__Coriobacteriia;o__Coriobacteriales;f__Eggerthellaceae;g__Raoultibacter;s__	5.74997e-06	7	0.963956	0.535703	0.857671	FALSE
k__Bacteria;p__Proteobacteria;c__Gammaproteobacteria;o__Enterobacterales_A_737866;f__Enterobacteriaceae_A;g__Salmonella_692099;s__Salmonella enterica_689485	1.86137e-06	5	0.983875	0.525637	0.858177	FALSE
k__Bacteria;p__Firmicutes_A;c__Clostridia_258483;o__Lachnospirales;f__Lachnospiraceae;g__Eubacterium_Q;s__	0.00119457	48	0.727591	0.718264	0.861737	FALSE
k__Bacteria;p__Firmicutes_A;c__Clostridia_258483;o__Lachnospirales;f__Lachnospiraceae;g__Dorea_A;s__Dorea_A longicatena	0.0122561	113	0.941047	0.585492	0.879393	FALSE
k__Bacteria;p__Myxococcota_A_473307;c__Bradymonadia;o__Bradymonadales;f__Bradymonadaceae;g__V1718;s__V1718 sp007993755	2.08014e-05	13	0.988962	0.565253	0.884125	FALSE
k__Bacteria;p__Actinobacteriota;c__Actinomycetia;o__Actinomycetales;f__Micrococcaceae;g__Kocuria;s__Kocuria turfanensis	0.00723793	83	0.670104	0.838218	0.885677	FALSE
k__Bacteria;p__Actinobacteriota;c__Actinomycetia;o__Mycobacteriales;f__Pseudonocardiaceae;g__Haloechinothrix;s__Haloechinothrix alba	6.89419e-05	36	0.870363	0.669527	0.897423	FALSE
k__Bacteria;p__Firmicutes_A;c__Clostridia_258483;o__TANB77;f__CAG 508;g__CAG 273;s__	0.000253462	22	0.966275	0.607756	0.899851	FALSE
k__Bacteria;p__Patescibacteria;c__ABY1;o__UBA2196;f__GWA2 42 15;g__2 02 FULL 39 13;s__2 02 FULL 39 13 sp001783595	0.00198863	58	0.780505	0.75591	0.901299	FALSE
k__Bacteria;p__Firmicutes_D;c__Bacilli;o__Bacillales_B_310392;f__Bacillaceae_G_310392;g__Bacillus_A;s__	0.00805743	123	0.949005	0.637306	0.908931	FALSE
k__Bacteria;p__Firmicutes_A;c__Clostridia_258483;o__Oscillospirales;f__UBA929;g__WRLJ01;s__WRLJ01 sp009777685	0.000238849	43	0.870843	0.698429	0.91064	FALSE
k__Bacteria;p__Firmicutes_A;c__Clostridia_258483;o__Oscillospirales;f__Ruminococcaceae;g__Ruminiclostridium_E;s__Ruminiclostridium_E siraeum	0.00153128	52	0.840057	0.733646	0.914605	FALSE
k__Bacteria;p__Proteobacteria;c__Alphaproteobacteria;o__Rhodospirillales_505895;f__Magnetospirillaceae;g__Oleiliquidispirillum;s__Oleiliquidispirillum nitrogeniifigens	0.000266353	38	0.946489	0.67792	0.926355	FALSE
k__Bacteria;p__Bacteroidota;c__Bacteroidia;o__Sphingobacteriales;f__Sphingobacteriaceae;g__Sphingobacterium;s__Sphingobacterium athyrii	0.0212545	135	0.951663	0.699482	0.936572	FALSE
k__Bacteria;p__Firmicutes_A;c__Clostridia_258483;o__Oscillospirales;f__Oscillospiraceae_88309;g__;s__	0.000139913	46	0.938154	0.710411	0.936899	FALSE
k__Bacteria;p__Firmicutes_A;c__Clostridia_258483;o__Oscillospirales;f__Oscillospiraceae_88309;g__CAG 83;s__CAG 83 sp900545585	0.000329783	47	0.955013	0.714351	0.943101	FALSE
k__Bacteria;p__Firmicutes_A;c__Clostridia_258483;o__Peptostreptococcales;f__Anaerovoracaceae;g__Mogibacterium;s__	0.000143275	53	0.984279	0.737424	0.958415	FALSE
k__Bacteria;p__Firmicutes_D;c__Bacilli;o__Lactobacillales;f__Enterococcaceae;g__Enterococcus_B;s__	0.0137368	107	0.805811	0.901366	0.958575	FALSE
k__Bacteria;p__Firmicutes_A;c__Clostridia_258483;o__Oscillospirales;f__Oscillospiraceae_88309;g__Enterenecus;s__	0.000496973	59	0.972043	0.759526	0.962302	FALSE
k__Bacteria;p__Firmicutes_D;c__Bacilli;o__Lactobacillales;f__Streptococcaceae;g__Streptococcus;s__Streptococcus vestibularis	0.00603266	92	0.872673	0.86372	0.96683	FALSE
k__Bacteria;p__Actinobacteriota;c__Actinomycetia;o__Actinomycetales;f__Micrococcaceae;g__;s__	0.381106	162	0.906394	0.839378	0.968793	FALSE
k__Bacteria;p__Firmicutes_A;c__Clostridia_258483;o__Oscillospirales;f__Oscillospiraceae_88309;g__Evtepia;s__	0.00349924	92	0.94453	0.86372	0.981887	FALSE
k__Bacteria;p__Actinobacteriota;c__Actinomycetia;o__Nanopelagicales;f__Nanopelagicaceae;g__;s__	2.519e-05	1				FALSE
k__Bacteria;p__Actinobacteriota;c__Actinomycetia;o__Mycobacteriales;f__Mycobacteriaceae;g__Corynebacterium;s__Corynebacterium riegelii	7.07029e-06	1				FALSE
k__Bacteria;p__Actinobacteriota;c__Actinomycetia;o__Actinomycetales;f__Microbacteriaceae;g__Microbacterium_A_383167;s__	1.29558e-05	2		0.0103627		FALSE
k__Bacteria;p__Proteobacteria;c__Alphaproteobacteria;o__Sphingomonadales;f__Sphingomonadaceae;g__Sphingomicrobium_484090;s__Sphingomicrobium marinum	4.78625e-06	2		0.0103627		FALSE
k__Bacteria;p__Myxococcota_A_473307;c__Polyangia_463783;o__Polyangiales;f__SLQV01;g__SLQV01;s__	5.15249e-06	1				FALSE
k__Bacteria;p__Actinobacteriota;c__Actinomycetia;o__Actinomycetales;f__Micrococcaceae;g__Tersicoccus;s__Tersicoccus phoenicis	3.62155e-06	1				FALSE
k__Bacteria;p__Thermosulfidibacterota;c__Thermosulfidibacteria;o__Thermosulfidibacterales;f__Thermosulfidibacteraceae;g__Thermosulfidibacter;s__	4.57999e-06	1				FALSE
k__Bacteria;p__Actinobacteriota;c__Actinomycetia;o__Actinomycetales;f__Brevibacteriaceae;g__Brevibacterium;s__Brevibacterium aurantiacum_383949	5.95288e-06	1				FALSE
k__Bacteria;p__Bacteroidota;c__Rhodothermia;o__Rhodothermales;f__Rubricoccaceae;g__;s__	2.91944e-06	1				FALSE
k__Bacteria;p__Planctomycetota;c__Planctomycetia;o__Pirellulales;f__Lacipirellulaceae;g__Bythopirellula;s__Bythopirellula polymerisocia	8.8315e-06	1				FALSE
k__Bacteria;p__Proteobacteria;c__Alphaproteobacteria;o__Micavibrionales;f__Micavibrionaceae;g__UBA1573;s__	4.0535e-06	1				FALSE
k__Bacteria;p__Bdellovibrionota_E;c__Bacteriovoracia;o__Bacteriovoracales;f__Bacteriovoracaceae;g__21 14 all 39 27;s__	2.73e-06	1				FALSE
k__Bacteria;p__Acidobacteriota;c__Acidobacteriae;o__UBA7540;f__UBA7540;g__Gp13 AA74;s__Gp13 AA74 sp003225365	7.00429e-06	1				FALSE
k__Archaea;p__Methanobacteriota_A_1229;c__Methanobacteria;o__Methanobacteriales;f__Methanobacteriaceae;g__Methanobacterium_D_897;s__Methanobacterium alcaliphilum	5.29244e-06	2		0.0103627		FALSE
k__Bacteria;p__Actinobacteriota;c__Actinomycetia;o__Mycobacteriales;f__Pseudonocardiaceae;g__Salinifilum;s__Saccharopolyspora aidingensis	6.37687e-06	1				FALSE
k__Bacteria;p__Chloroflexota;c__Anaerolineae;o__4572 78;f__4572 78;g__4572 78;s__4572 78 sp002084875	2.4045e-06	1				FALSE
k__Archaea;p__Halobacteriota;c__Syntropharchaeia;o__Syntropharchaeales;f__Syntropharchaeaceae;g__Syntropharchaeum_A;s__Syntropharchaeum_A butanivorans	2.43294e-06	1				FALSE
k__Bacteria;p__Verrucomicrobiota;c__Verrucomicrobiae;o__Methylacidiphilales;f__UBA1321;g__LW23;s__LW23 sp003054695	6.09069e-06	1				FALSE
k__Bacteria;p__Bdellovibrionota_E;c__Oligoflexia;o__Oligoflexales;f__Oligoflexaceae;g__Oligoflexus;s__	2.29e-06	1				FALSE
k__Archaea;p__Nanoarchaeota;c__Nanoarchaeia;o__Pacearchaeales;f__GW2011 AR1;g__BMS3ABIN17;s__BMS3ABIN17 sp002897655	2.29e-06	1				FALSE
k__Bacteria;p__Actinobacteriota;c__Actinomycetia;o__Mycobacteriales;f__Mycobacteriaceae;g__Corynebacterium;s__Corynebacterium timonense	2.06935e-06	1				FALSE
k__Bacteria;p__Actinobacteriota;c__Actinomycetia;o__Mycobacteriales;f__Mycobacteriaceae;g__Corynebacterium;s__	3.57359e-06	1				FALSE
k__Bacteria;p__Patescibacteria;c__Gracilibacteria_12420;o__Peribacterales;f__Peribacteraceae;g__JABFSS01;s__	1.87292e-06	1				FALSE
k__Bacteria;p__Actinobacteriota;c__Actinomycetia;o__Actinomycetales;f__Microbacteriaceae;g__Microbacterium_A_383312;s__Microbacterium_A_383312 pseudoresistens	1.9927e-06	1				FALSE
k__Bacteria;p__Actinobacteriota;c__Actinomycetia;o__Mycobacteriales;f__Pseudonocardiaceae;g__Amycolatopsis_D_380148;s__Amycolatopsis_D_380148 cihanbeyliensis	2.09145e-06	1				FALSE
k__Bacteria;p__Bacteroidota;c__Bacteroidia;o__Cytophagales;f__Spirosomaceae;g__Dyadobacter_906268;s__Dyadobacter crusticola	5.17708e-06	1				FALSE
k__Bacteria;p__Cyanobacteria;c__Cyanobacteriia;o__Phormidesmiales;f__Phormidesmiaceae;g__Nodosilinea;s__Nodosilinea sp003564835	1.9465e-06	1				FALSE
k__Bacteria;p__Actinobacteriota;c__Actinomycetia;o__Actinomycetales;f__Dermatophilaceae_390796;g__Flexivirga;s__Flexivirga alba	1.832e-06	1				FALSE
k__Bacteria;p__Acidobacteriota;c__Acidobacteriae;o__Bryobacterales;f__Bryobacteraceae;g__Bryobacter;s__Bryobacter aggregatus	4.56802e-06	1				FALSE
k__Bacteria;p__Bdellovibrionota_E;c__Oligoflexia;o__Oligoflexales;f__Bin106;g__Bin106;s__Bin106 sp002238945	1.7175e-06	1				FALSE
k__Bacteria;p__Actinobacteriota;c__Actinomycetia;o__Mycobacteriales;f__Pseudonocardiaceae;g__Amycolatopsis_D_380830;s__Amycolatopsis_D_380830 nivea	4.89962e-07	1				FALSE
k__Bacteria;p__Cyanobacteria;c__Vampirovibrionia;o__Gastranaerophilales;f__Gastranaerophilaceae;g__UBA6984;s__UBA6984 sp003258725	3.00602e-06	2		0.0103627		FALSE
k__Bacteria;p__Desulfobacterota_I;c__Desulfobacteria;o__Desulfobacterales;f__Desulfococcaceae;g__Desulfonema_B;s__	8.22243e-06	1				FALSE
k__Bacteria;p__Verrucomicrobiota;c__Kiritimatiellae_777785;o__LD1 PB3;f__Lenti 01;g__;s__	1.603e-06	1				FALSE
k__Bacteria;p__Acidobacteriota;c__Acidobacteriae;o__20CM 2 55 15;f__20CM 2 55 15;g__DSPE01;s__DSPE01 sp011046715	1.7175e-06	1				FALSE
k__Bacteria;p__Desulfobacterota_I;c__Desulfobacteria;o__Desulfobacterales;f__Desulfobacteraceae_459419;g__Desulfamplus;s__	1.55166e-05	1				FALSE
k__Bacteria;p__Actinobacteriota;c__Actinomycetia;o__Actinomycetales;f__Microbacteriaceae;g__Microbacterium_A_383312;s__Microbacterium_A_383312 esteraromaticum_A	9.03461e-06	1				FALSE
k__Bacteria;p__Actinobacteriota;c__Actinomycetia;o__Actinomycetales;f__Microbacteriaceae;g__Mycetocola_A_382144;s__Mycetocola_A_382144 zhadangensis	3.04981e-06	1				FALSE
k__Bacteria;p__Planctomycetota;c__Planctomycetia;o__Isosphaerales;f__Isosphaeraceae;g__Tundrisphaera;s__Tundrisphaera lichenicola	3.04534e-06	1				FALSE
k__Bacteria;p__Firmicutes_A;c__Clostridia_258483;o__Lachnospirales;f__Lachnospiraceae;g__Butyrivibrio_A_168226;s__Butyrivibrio_A_168226 proteoclasticus_A_168153	1.145e-06	1				FALSE
k__Bacteria;p__Bacteroidota;c__Kapabacteria;o__OLB7;f__OLB7;g__OLB7;s__OLB7 sp001567195	9.36428e-07	1				FALSE
k__Bacteria;p__WOR 3;c__Hydrothermia;o__Hydrothermales;f__Hydrothermaceae;g__Hydrothermus;s__Hydrothermus pacificus	1.153e-06	1				FALSE
k__Bacteria;p__Actinobacteriota;c__Actinomycetia;o__Mycobacteriales;f__Mycobacteriaceae;g__Corynebacterium;s__Corynebacterium sp001767255	1.04879e-06	1				FALSE
k__Bacteria;p__Myxococcota_A_473307;c__Polyangia_463783;o__Polyangiales;f__Polyangiaceae;g__Polyangium;s__Polyangium sorediatum	2.74081e-06	1				FALSE
k__Bacteria;p__Actinobacteriota;c__Actinomycetia;o__Actinomycetales;f__Microbacteriaceae;g__Microbacterium_A_383184;s__Microbacterium_A_383184 deminutum	7.69274e-07	1				FALSE
k__Bacteria;p__Proteobacteria;c__Gammaproteobacteria;o__Enterobacterales_A_737866;f__Enterobacteriaceae_A;g__Erwinia_B_680516;s__	9.76323e-07	1				FALSE
k__Bacteria;p__Actinobacteriota;c__Actinomycetia;o__Jiangellales;f__Jiangellaceae;g__Phytoactinopolyspora;s__Phytoactinopolyspora alkaliphila	9.54867e-06	1				FALSE
k__Bacteria;p__Actinobacteriota;c__Actinomycetia;o__Actinomycetales;f__Microbacteriaceae;g__Microbacterium_A_383312;s__Microbacterium_A_383312 paludicola	1.44056e-06	1				FALSE
k__Bacteria;p__Proteobacteria;c__Gammaproteobacteria;o__Enterobacterales_A_737866;f__Enterobacteriaceae_A;g__Serratia_D_727363;s__Serratia_D_727363 symbiotica	8.58123e-07	1				FALSE
k__Bacteria;p__Desulfobacterota_I;c__Desulfobacteria;o__Desulfobacterales;f__;g__;s__	4.61531e-07	1				FALSE
k__Bacteria;p__Chloroflexota;c__Chloroflexia;o__Chloroflexales_407288;f__Chloroflexaceae;g__;s__	8.01499e-07	1				FALSE
k__Bacteria;p__Actinobacteriota;c__Actinomycetia;o__Actinomycetales;f__Microbacteriaceae;g__Microbacterium_A_383312;s__	6.36887e-07	1				FALSE
k__Bacteria;p__Bacteroidota;c__Rhodothermia;o__Balneolales;f__Balneolaceae;g__UBA1275;s__UBA1275 sp002720745	6.55499e-07	1				FALSE
k__Bacteria;p__WOR 3;c__WOR 3;o__UBA2258;f__UBA2258;g__UBA3079;s__UBA3079 sp002366635	6.8863e-07	1				FALSE
k__Bacteria;p__Actinobacteriota;c__Actinomycetia;o__Streptomycetales_400645;f__Streptomycetaceae_400641;g__Streptomyces_G_399870;s__Streptomyces_G_399870 thermodiastaticus	7.32242e-07	1				FALSE
k__Bacteria;p__Desulfobacterota_I;c__DSM 4660;o__Desulfatiglandales;f__HGW 15;g__HGW 15;s__	3.24856e-07	1				FALSE
k__Bacteria;p__Proteobacteria;c__Gammaproteobacteria;o__Pseudomonadales_660954;f__HTCC2089_660954;g__SZUA 521;s__SZUA 521 sp003248125	1.08042e-06	1				FALSE
k__Bacteria;p__Actinobacteriota;c__Actinomycetia;o__Mycobacteriales;f__Pseudonocardiaceae;g__Saccharopolyspora_D_379427;s__Saccharopolyspora_D_379427 maritima	5.70518e-07	1				FALSE
k__Bacteria;p__Campylobacterota;c__Campylobacteria;o__Campylobacterales;f__Helicobacteraceae;g__Helicobacter_E;s__Helicobacter_E felis	5.70518e-07	1				FALSE
k__Bacteria;p__Omnitrophota;c__Koll11;o__SKK 01;f__SKK 01;g__B134 G9;s__	5.61857e-07	1				FALSE
k__Bacteria;p__Proteobacteria;c__Gammaproteobacteria;o__Enterobacterales_A_737866;f__Vibrionaceae;g__Vibrio_678715;s__Vibrio crassostreae	2.50307e-06	1				FALSE
k__Bacteria;p__Verrucomicrobiota;c__Verrucomicrobiae;o__Palsa 1439;f__Palsa 1439;g__DRVI01;s__DRVI01 sp011374075	5.72499e-07	1				FALSE
k__Bacteria;p__Firmicutes_A;c__Clostridia_258483;o__Oscillospirales;f__Oscillospiraceae_88309;g__CAG 83;s__CAG 83 sp902765025	5.20906e-07	1				FALSE
k__Bacteria;p__Proteobacteria;c__Alphaproteobacteria;o__Rhizobiales_A_504721;f__Rhodomicrobiaceae;g__R RK 3;s__R RK 3 sp002198715	4.52978e-07	1				FALSE
k__Bacteria;p__Patescibacteria;c__Gracilibacteria_12420;o__Peribacterales;f__Peribacteraceae;g__SICN01;s__SICN01 sp009691405	5.07826e-07	1				FALSE
k__Bacteria;p__Desulfobacterota_G_459546;c__Desulfuromonadia;o__Desulfuromonadales;f__Desulfuromonadaceae_438073;g__Desulfuromonas_438073;s__Desulfuromonas palmitatis	3.83792e-07	1				FALSE
k__Archaea;p__Halobacteriota;c__Halobacteria;o__Halobacteriales;f__Halobacteriaceae_4595;g__Halarchaeum;s__Halarchaeum acidiphilum	4.68214e-07	1				FALSE
k__Bacteria;p__Cyanobacteria;c__Cyanobacteriia;o__Cyanobacteriales;f__Chamaesiphonaceae;g__Chamaesiphon;s__Chamaesiphon minutus	2.08589e-06	1				FALSE
k__Bacteria;p__Acidobacteriota;c__Acidobacteriae;o__Acidoferrales;f__UBA7541;g__QHYU01;s__QHYU01 sp003224235	4.88162e-07	1				FALSE
k__Archaea;p__Halobacteriota;c__Halobacteria;o__Halobacteriales;f__Haloferacaceae;g__Halorubrum;s__Halorubrum gandharaense	4.80789e-07	1				FALSE
k__Bacteria;p__Gemmatimonadota;c__Gemmatimonadetes;o__Longimicrobiales;f__UBA6960;g__UBA2982;s__	4.07147e-07	1				FALSE
k__Bacteria;p__Proteobacteria;c__Alphaproteobacteria;o__Rhizobiales_A_504721;f__Rhodomicrobiaceae;g__Rhodomicrobium;s__	4.99227e-07	1				FALSE
k__Bacteria;p__Firmicutes_A;c__Clostridia_258483;o__Oscillospirales;f__Oscillospiraceae_88309;g__Oscillibacter;s__Oscillibacter valericigenes	4.99227e-07	1				FALSE
k__Bacteria;p__Actinobacteriota;c__Actinomycetia;o__Propionibacteriales;f__Propionibacteriaceae;g__Propionibacterium;s__Propionibacterium australiense	4.99708e-07	1				FALSE
k__Bacteria;p__Actinobacteriota;c__Actinomycetia;o__Actinomycetales;f__Microbacteriaceae;g__Microbacterium_A_383182;s__Microbacterium_A_383182 zeae	3.56597e-07	1				FALSE
k__Archaea;p__Halobacteriota;c__Halobacteria;o__Halobacteriales;f__Haloferacaceae;g__Halorubrum;s__Halorubrum coriense	4.06261e-07	1				FALSE
k__Bacteria;p__Actinobacteriota;c__Actinomycetia;o__Mycobacteriales;f__Pseudonocardiaceae;g__Amycolatopsis_D_380207;s__Amycolatopsis_D_380207 palatopharyngis	4.58141e-07	1				FALSE
k__Bacteria;p__Cyanobacteria;c__Cyanobacteriia;o__Gloeobacterales;f__Gloeobacteraceae;g__Gloeobacter;s__	3.20225e-07	1				FALSE
k__Archaea;p__Halobacteriota;c__Halobacteria;o__Halobacteriales;f__Halococcaceae;g__Halococcus;s__Halococcus salsus	5.75833e-07	1				FALSE
k__Bacteria;p__Actinobacteriota;c__Actinomycetia;o__Mycobacteriales;f__Mycobacteriaceae;g__Corynebacterium;s__Corynebacterium glaucum	3.46772e-07	1				FALSE
k__Bacteria;p__Planctomycetota;c__UBA8108;o__UBA1146;f__UBA1146;g__;s__	3.22116e-07	1				FALSE
k__Archaea;p__Halobacteriota;c__Halobacteria;o__Halobacteriales;f__Natrialbaceae;g__Natrinema;s__	3.60592e-07	1				FALSE
k__Bacteria;p__Proteobacteria;c__Gammaproteobacteria;o__Enterobacterales_A_737866;f__Enterobacteriaceae_A;g__Escherichia_710834;s__Escherichia albertii	3.60592e-07	1				FALSE
k__Archaea;p__Halobacteriota;c__Methanosarcinia;o__Methanotrichales;f__Methanotrichaceae;g__Methanothrix_B;s__Methanothrix_B thermoacetophila	3.60592e-07	1				FALSE
k__Bacteria;p__Proteobacteria;c__Gammaproteobacteria;o__Enterobacterales_A_737866;f__Pasteurellaceae;g__Haemophilus_D_734546;s__Haemophilus_D_734546 influenzae_F_734544	3.60592e-07	1				FALSE
k__Bacteria;p__Actinobacteriota;c__Actinomycetia;o__Mycobacteriales;f__Pseudonocardiaceae;g__Amycolatopsis_C;s__Amycolatopsis_C halophila	5.56576e-07	1				FALSE
k__Bacteria;p__Proteobacteria;c__Alphaproteobacteria;o__Rhizobiales_A_504705;f__Xanthobacteraceae_503485;g__Aquabacter;s__Aquabacter cavernae	2.25865e-06	1				FALSE
k__Bacteria;p__Proteobacteria;c__Gammaproteobacteria;o__Enterobacterales_A_737866;f__Enterobacteriaceae_A;g__Erwinia_B_680516;s__Erwinia_B_680516 oleae	2.25865e-06	1				FALSE
k__Bacteria;p__Cyanobacteria;c__Vampirovibrionia;o__Gastranaerophilales;f__Gastranaerophilaceae;g__;s__	3.58075e-06	1				FALSE
k__Bacteria;p__Actinobacteriota;c__Actinomycetia;o__Mycobacteriales;f__Pseudonocardiaceae;g__Amycolatopsis_D_380830;s__Amycolatopsis_D_380830 oliviviridis	2.97215e-07	1				FALSE
k__Bacteria;p__Firmicutes_D;c__Bacilli;o__Paenibacillales;f__Paenibacillaceae_367444;g__Paenibacillus_J_366884;s__	3.63935e-07	1				FALSE
k__Bacteria;p__Nitrospirota_A_437815;c__Thermodesulfovibrionia;o__Thermodesulfovibrionales;f__Dissulfurispiraceae;g__MYbin3;s__	1.46504e-06	1				FALSE
k__Archaea;p__Halobacteriota;c__Halobacteria;o__Halobacteriales;f__Haloferacaceae;g__Halorubrum;s__Halorubrum lipolyticum	2.9897e-07	1				FALSE
k__Bacteria;p__Actinobacteriota;c__Actinomycetia;o__Actinomycetales;f__Microbacteriaceae;g__Microbacterium_A_383312;s__Microbacterium_A_383312 petrolearium	2.80938e-07	1				FALSE
k__Archaea;p__Halobacteriota;c__Halobacteria;o__Halobacteriales;f__Haloarculaceae_3992;g__Natronomonas;s__Natronomonas salina	2.80928e-07	1				FALSE
k__Bacteria;p__Desulfobacterota_G_459546;c__Desulfuromonadia;o__Desulfuromonadales;f__Geothermobacteraceae;g__Geothermobacter_438731;s__Geothermobacter ehrlichii	2.82311e-07	1				FALSE
k__Bacteria;p__Actinobacteriota;c__Actinomycetia;o__Actinomycetales;f__Microbacteriaceae;g__Microbacterium_A_383312;s__Microbacterium_A_383312 soli	1.25153e-06	1				FALSE
k__Bacteria;p__Bacteroidota;c__Bacteroidia;o__Cytophagales;f__Microscillaceae;g__JAAUUB01;s__JAAUUB01 sp012031215	3.48576e-07	1				FALSE
k__Bacteria;p__Proteobacteria;c__Gammaproteobacteria;o__Diplorickettsiales;f__Diplorickettsiaceae;g__Aquirickettsiella;s__	3.48576e-07	1				FALSE
k__Bacteria;p__Desulfobacterota_G_459546;c__Desulfuromonadia;o__Desulfuromonadales;f__;g__;s__	3.65587e-07	1				FALSE
k__Bacteria;p__Actinobacteriota;c__Actinomycetia;o__Actinomycetales;f__Microbacteriaceae;g__Microbacterium_A_383299;s__Microbacterium_A_383299 immunditiarum	3.22644e-07	1				FALSE
k__Bacteria;p__Actinobacteriota;c__Actinomycetia;o__Mycobacteriales;f__Pseudonocardiaceae;g__Amycolatopsis_D_380830;s__Amycolatopsis_D_380830 silviterrae	5.11384e-07	1				FALSE
k__Bacteria;p__Actinobacteriota;c__Actinomycetia;o__Actinomycetales;f__Microbacteriaceae;g__Microbacterium_A_383311;s__Microbacterium_A_383311 lacus	6.09069e-07	1				FALSE
k__Bacteria;p__Acidobacteriota;c__Acidobacteriae;o__Acidobacteriales;f__SbA1;g__Sulfotelmatobacter;s__Sulfotelmatobacter sp003166855	2.28233e-07	1				FALSE
k__Bacteria;p__Proteobacteria;c__Gammaproteobacteria;o__Enterobacterales_A_737866;f__Vibrionaceae;g__Vibrio_678715;s__	1.50577e-06	1				FALSE
k__Bacteria;p__Firmicutes_A;c__Clostridia_258483;o__Lachnospirales;f__Lachnospiraceae;g__Butyrivibrio_A_168226;s__Butyrivibrio_A_168226 sp000621605	2.29e-07	1				FALSE
k__Bacteria;p__Proteobacteria;c__Alphaproteobacteria;o__Rhizobiales_B_505082;f__MED G09;g__GCA 002731945;s__GCA 002731945 sp002731945	2.29e-07	1				FALSE
k__Bacteria;p__Bacteroidota;c__Rhodothermia;o__Rhodothermales;f__Salinibacteraceae;g__Tc Br11 B2g6 7;s__	1.96412e-07	1				FALSE
k__Bacteria;p__Myxococcota_A_473307;c__Polyangia_463783;o__Polyangiales;f__Polyangiaceae;g__Sorangium;s__Sorangium dawidii	9.76691e-07	1				FALSE
k__Bacteria;p__Firmicutes_D;c__Bacilli;o__Bacillales_B_306089;f__Anoxybacillaceae;g__Parageobacillus_294456;s__Parageobacillus thermantarcticus	2.05887e-07	1				FALSE
k__Bacteria;p__Actinobacteriota;c__Actinomycetia;o__Actinomycetales;f__Micrococcaceae;g__Psychromicrobium;s__Psychromicrobium silvestre	2.06795e-07	1				FALSE
k__Bacteria;p__Actinobacteriota;c__Actinomycetia;o__Streptomycetales_400645;f__Streptomycetaceae_400641;g__Streptomyces_G_395345;s__Streptomyces_G_395345 gamaensis	1.96464e-07	1				FALSE
k__Bacteria;p__Proteobacteria;c__Alphaproteobacteria;o__Rhizobiales_A_504705;f__Xanthobacteraceae_503485;g__Aquabacter;s__Aquabacter spiritensis	1.96464e-07	1				FALSE
k__Archaea;p__Methanobacteriota_A_1229;c__Methanobacteria;o__Methanobacteriales;f__Methanobacteriaceae;g__Methanobacterium_C;s__Methanobacterium_C aggregans	1.99313e-07	1				FALSE
k__Bacteria;p__Actinobacteriota;c__Actinomycetia;o__Actinomycetales;f__Microbacteriaceae;g__Microbacterium_A_383184;s__Microbacterium_A_383184 halophilum	1.90173e-07	1				FALSE
k__Bacteria;p__Actinobacteriota;c__Actinomycetia;o__Streptomycetales_400645;f__Streptomycetaceae_400641;g__Streptomyces_G_394873;s__Streptomyces_G_394873 sp002847285	1.90173e-07	1				FALSE
k__Bacteria;p__Patescibacteria;c__Saccharimonadia;o__Saccharimonadales;f__;g__;s__	2.0313e-07	1				FALSE
k__Archaea;p__Halobacteriota;c__Methanosarcinia;o__Methanosarcinales_A_2632;f__Methanogasteraceae;g__Methanogaster;s__Methanogaster sp003194445	1.95e-07	1				FALSE
k__Bacteria;p__Proteobacteria;c__Alphaproteobacteria;o__Micavibrionales;f__Micavibrionaceae;g__TMED27;s__TMED27 sp002167715	1.87286e-07	1				FALSE
k__Bacteria;p__Patescibacteria;c__Gracilibacteria_12420;o__Peribacterales;f__Peribacteraceae;g__2 02 FULL 49 16;s__2 02 FULL 49 16 sp001788955	1.87286e-07	1				FALSE
k__Bacteria;p__Spirochaetota;c__Spirochaetia;o__Spirochaetales_E;f__Spirochaetaceae_B_985795;g__UBA2779;s__UBA2779 sp002084135	5.21262e-06	1				FALSE
k__Bacteria;p__Cyanobacteria;c__Cyanobacteriia;o__Leptolyngbyales;f__Leptolyngbyaceae;g__JSC 12;s__JSC 12 sp000309945	2.3924e-07	1				FALSE
k__Bacteria;p__Proteobacteria;c__Gammaproteobacteria;o__UBA9339;f__UBA9339;g__UBA9339;s__UBA9339 sp001801345	1.96751e-07	1				FALSE
k__Bacteria;p__Actinobacteriota;c__Actinomycetia;o__Actinomycetales;f__Microbacteriaceae;g__Microbacterium_A_383160;s__Microbacterium rhizomatis	2.32384e-07	1				FALSE
k__Bacteria;p__Actinobacteriota;c__Actinomycetia;o__Actinomycetales;f__Micrococcaceae;g__Auritidibacter;s__Auritidibacter ignavus	1.47981e-07	1				FALSE
k__Bacteria;p__Cyanobacteria;c__Cyanobacteriia;o__Phormidesmiales;f__Phormidesmiaceae;g__Nodosilinea;s__	4.54524e-07	1				FALSE
k__Bacteria;p__Actinobacteriota;c__Actinomycetia;o__Actinomycetales;f__Microbacteriaceae;g__Microbacterium_A_383312;s__Microbacterium_A_383312 suwonense	2.42329e-07	1				FALSE
k__Bacteria;p__Firmicutes_A;c__Thermoanaerobacteria;o__Caldicellulosiruptorales;f__Caldicellulosiruptoraceae;g__Caldicellulosiruptor;s__Caldicellulosiruptor saccharolyticus	3.22876e-07	1				FALSE
k__Bacteria;p__Actinobacteriota;c__Actinomycetia;o__Mycobacteriales;f__Mycobacteriaceae;g__Corynebacterium;s__Corynebacterium mucifaciens	9.60149e-08	1				FALSE
k__Bacteria;p__Proteobacteria;c__Gammaproteobacteria;o__Enterobacterales_A_737866;f__Enterobacteriaceae_A;g__Erwinia_B_680455;s__Erwinia_B_680455 teleogrylli	3.56106e-07	1				FALSE
