# Supplementary material for: Examining spatial microbiome variations across gastrointestinal tract regions in obesity
Source: Sci Rep. 2025 Jul 14;15:25423. doi: 10.1038/s41598-025-10931-0 (PMC12260093; doi:10.1038/s41598-025-10931-0)
Supplement: Supplementary file 8 — Supplementary Material 8 [file 41598_2025_10931_MOESM8_ESM.xlsx]

## Sheet: Sheet1
Sample_ID	Location_group	species_counts_raw	species_counts_after_decontamination	frac_filtered_counts	samples_to_keep
J2_010	Jejunum_150	5467	3312	39.4183	TRUE
J_1_005	Jejunum_50	48843	41225	15.5969	TRUE
J_1_008	Jejunum_50	48541	21112	56.5069	TRUE
J_1_010	Jejunum_50	36674	21671	40.9091	TRUE
J_1_012	Jejunum_50	18043	16674	7.58743	TRUE
J_1_015	Jejunum_50	53830	3555	93.3959	FALSE
J_1_016	Jejunum_50	26994	20306	24.7759	TRUE
J_1_021	Jejunum_50	44825	34095	23.9375	TRUE
J_1_022	Jejunum_50	46569	40506	13.0194	TRUE
J_1_023	Jejunum_50	55018	42922	21.9855	TRUE
J_1_024	Jejunum_50	42770	29967	29.9345	TRUE
J_1_026	Jejunum_50	31573	26190	17.0494	TRUE
J_1_028	Jejunum_50	48256	37131	23.0541	TRUE
J_1_029	Jejunum_50	47128	30566	35.1426	TRUE
J_1_030	Jejunum_50	53883	3166	94.1243	FALSE
J_1_031	Jejunum_50	59011	55545	5.87348	TRUE
J_1_032	Jejunum_50	99563	99450	0.113496	TRUE
J_1_033	Jejunum_50	42456	40704	4.12663	TRUE
J_1_034	Jejunum_50	31214	30620	1.90299	TRUE
J_1_035	Jejunum_50	43107	38153	11.4923	TRUE
J_1_038	Jejunum_50	155688	141182	9.31735	TRUE
J_1_039	Jejunum_50	27928	25956	7.06101	TRUE
J_1_040	Jejunum_50	6164	5756	6.61908	TRUE
J_1_041	Jejunum_50	20264	14600	27.951	TRUE
J_1_043	Jejunum_50	59545	50590	15.039	TRUE
J_1_044	Jejunum_50	21338	20702	2.9806	TRUE
J_1_048	Jejunum_50	78585	76164	3.08074	TRUE
J_1_053	Jejunum_50	34006	33059	2.7848	TRUE
J_1_054	Jejunum_50	47702	43722	8.34347	TRUE
J_1_056	Jejunum_50	4657	4514	3.07065	TRUE
J_1_057	Jejunum_50	59400	53126	10.5623	TRUE
J_1_058	Jejunum_50	5828	5007	14.0872	TRUE
J_1_059	Jejunum_50	45591	42462	6.8632	TRUE
J_1_060	Jejunum_50	17014	7338	56.8708	TRUE
J_1_067	Jejunum_50	45404	1372	96.9782	FALSE
J_1_068	Jejunum_50	6882	6334	7.9628	TRUE
J_1_069	Jejunum_50	45252	36037	20.3637	TRUE
J_1_072	Jejunum_50	55836	55580	0.458486	TRUE
J_1_073	Jejunum_50	4341	3573	17.6918	TRUE
J_2_005	Jejunum_150	50904	3738	92.6568	FALSE
J_2_008	Jejunum_150	50077	35648	28.8136	TRUE
J_2_015	Jejunum_150	30844	26251	14.8911	TRUE
J_2_021	Jejunum_150	44723	29870	33.2111	TRUE
J_2_022	Jejunum_150	18263	16027	12.2433	TRUE
J_2_023	Jejunum_150	52132	40348	22.6042	TRUE
J_2_024	Jejunum_150	80	51	36.25	TRUE
J_2_026	Jejunum_150	28998	26095	10.011	TRUE
J_2_028	Jejunum_150	61767	16702	72.9597	TRUE
J_2_029	Jejunum_150	52299	42466	18.8015	TRUE
J_2_030	Jejunum_150	52760	40797	22.6744	TRUE
J_2_031	Jejunum_150	41515	16836	59.446	TRUE
J_2_032	Jejunum_150	66319	62686	5.47807	TRUE
J_2_033	Jejunum_150	31942	30996	2.96162	TRUE
J_2_034	Jejunum_150	9868	9158	7.19497	TRUE
J_2_035	Jejunum_150	47872	40645	15.0965	TRUE
J_2_038	Jejunum_150	95698	86311	9.80898	TRUE
J_2_039	Jejunum_150	56948	513	99.0992	FALSE
J_2_040	Jejunum_150	41490	33641	18.9178	TRUE
J_2_041	Jejunum_150	31053	26389	15.0195	TRUE
J_2_043	Jejunum_150	41114	35317	14.0998	TRUE
J_2_044	Jejunum_150	43417	42459	2.20651	TRUE
J_2_048	Jejunum_150	32639	22720	30.39	TRUE
J_2_053	Jejunum_150	15565	13460	13.5239	TRUE
J_2_054	Jejunum_150	39573	33256	15.9629	TRUE
J_2_056	Jejunum_150	39104	31942	18.3153	TRUE
J_2_057	Jejunum_150	8796	7715	12.2897	TRUE
J_2_059	Jejunum_150	53837	45240	15.9686	TRUE
J_2_060	Jejunum_150	47591	33306	30.0162	TRUE
J_2_067	Jejunum_150	49734	1794	96.3928	FALSE
J_2_069	Jejunum_150	23444	22738	3.01143	TRUE
J_2_072	Jejunum_150	10610	8508	19.8115	TRUE
J_2_073	Jejunum_150	106	106	0	TRUE
M_005	Stomach	56152	738	98.6857	FALSE
M_008	Stomach	20399	14952	26.7023	TRUE
M_010	Stomach	50332	6817	86.4559	FALSE
M_012	Stomach	49432	2339	95.2682	FALSE
M_015	Stomach	50111	8536	82.9658	FALSE
M_016	Stomach	57192	634	98.8915	FALSE
M_021	Stomach	47941	34719	27.5797	TRUE
M_022	Stomach	45719	39991	12.5287	TRUE
M_023	Stomach	28774	26217	8.88649	TRUE
M_024	Stomach	47311	29207	38.2659	TRUE
M_026	Stomach	48344	43984	9.0187	TRUE
M_028	Stomach	17263	11556	33.0591	TRUE
M_029	Stomach	47519	37691	20.6823	TRUE
M_030	Stomach	30037	22585	24.8094	TRUE
M_031	Stomach	53964	18572	65.5845	TRUE
M_032	Stomach	41475	32913	20.6438	TRUE
M_033	Stomach	52746	42857	18.7483	TRUE
M_034	Stomach	40895	30547	25.3038	TRUE
M_035	Stomach	13153	12092	8.0666	TRUE
M_039	Stomach	51992	49189	5.39121	TRUE
M_040	Stomach	54491	1741	96.805	FALSE
M_041	Stomach	67013	58347	12.9318	TRUE
M_043	Stomach	30517	28330	7.1665	TRUE
M_044	Stomach	18688	15126	19.0604	TRUE
M_048	Stomach	29560	27059	8.46076	TRUE
M_053	Stomach	40461	34746	14.1247	TRUE
M_054	Stomach	56616	50652	10.5341	TRUE
M_057	Stomach	41053	31598	23.0312	TRUE
M_058	Stomach	55329	28229	48.9797	TRUE
M_059	Stomach	58120	42617	26.6741	TRUE
M_060	Stomach	30649	29775	2.85164	TRUE
M_067	Stomach	58148	339	99.417	FALSE
M_068	Stomach	158625	156444	1.37494	TRUE
M_072	Stomach	51015	43814	14.1155	TRUE
M_073	Stomach	910	882	3.07692	TRUE
P_005	Peritoneum	67502	1405	97.9186	FALSE
P_008	Peritoneum	53142	36433	31.4422	TRUE
P_010	Peritoneum	55331	25839	53.301	TRUE
P_012	Peritoneum	61849	5035	91.8592	FALSE
P_015	Peritoneum	55205	653	98.8171	FALSE
P_016	Peritoneum	55060	52805	4.09553	TRUE
P_021	Peritoneum	1988	1988	0	TRUE
P_022	Peritoneum	29016	25778	11.1594	TRUE
P_023	Peritoneum	58203	57235	1.66314	TRUE
P_024	Peritoneum	43315	39778	8.16576	TRUE
P_026	Peritoneum	15232	12752	16.2815	TRUE
P_028	Peritoneum	42816	30972	27.6626	TRUE
P_029	Peritoneum	53303	33022	38.0485	TRUE
P_030	Peritoneum	52669	36588	30.5322	TRUE
P_031	Peritoneum	2318	1184	48.9215	TRUE
P_032	Peritoneum	25807	24675	4.38641	TRUE
P_033	Peritoneum	28723	28136	2.04366	TRUE
P_034	Peritoneum	37069	35656	3.81181	TRUE
P_035	Peritoneum	12420	11989	3.47021	TRUE
P_038	Peritoneum	44593	40159	9.94326	TRUE
P_039	Peritoneum	22584	19320	14.4527	TRUE
P_040	Peritoneum	65786	6959	89.4218	FALSE
P_041	Peritoneum	7337	5987	18.3999	TRUE
P_043	Peritoneum	44938	37603	16.3225	TRUE
P_044	Peritoneum	202970	189551	6.61132	TRUE
P_048	Peritoneum	73152	70339	3.84542	TRUE
P_053	Peritoneum	29303	28716	2.00321	TRUE
P_054	Peritoneum	42518	22333	47.474	TRUE
P_057	Peritoneum	58344	521	99.107	FALSE
P_058	Peritoneum	629	555	11.7647	TRUE
P_059	Peritoneum	56481	50753	10.1415	TRUE
P_060	Peritoneum	5068	5047	0.414365	TRUE
P_067	Peritoneum	71478	690	99.0347	FALSE
P_068	Peritoneum	18146	15755	13.1765	TRUE
P_069	Peritoneum	21633	19183	11.3253	TRUE
P_072	Peritoneum	6336	3994	36.9634	TRUE
P_073	Peritoneum	573	531	7.32984	TRUE
S_1_007	Stool_1	50689	43565	14.0543	TRUE
S_1_010	Stool_1	49403	38503	22.0634	TRUE
S_1_015	Stool_1	70027	58799	16.0338	TRUE
S_1_016	Stool_1	52783	37332	29.2727	TRUE
S_1_019	Stool_1	45238	33364	26.2478	TRUE
S_1_020	Stool_1	36715	23837	35.0756	TRUE
S_1_022	Stool_1	45855	31097	32.1841	TRUE
S_1_023	Stool_1	48754	32967	32.3809	TRUE
S_1_024	Stool_1	26420	17596	33.3989	TRUE
S_1_026	Stool_1	74524	59556	20.0848	TRUE
S_1_028	Stool_1	36044	19993	44.5317	TRUE
S_1_032	Stool_1	28048	18344	34.5978	TRUE
S_1_033	Stool_1	48177	32244	33.0718	TRUE
S_1_034	Stool_1	48304	35911	25.6563	TRUE
S_1_035	Stool_1	30039	25168	16.2156	TRUE
S_1_036	Stool_1	31087	22504	27.6096	TRUE
S_1_037	Stool_1	41951	38651	7.86632	TRUE
S_1_038	Stool_1	33273	24024	27.7973	TRUE
S_1_039	Stool_1	51336	37992	25.9935	TRUE
S_1_040	Stool_1	57761	46228	19.9668	TRUE
S_1_041	Stool_1	42956	31092	27.619	TRUE
S_1_042	Stool_1	22799	18547	18.6499	TRUE
S_1_044	Stool_1	34327	29273	14.7231	TRUE
S_1_045	Stool_1	51809	41399	20.093	TRUE
S_1_048	Stool_1	50514	36622	27.5013	TRUE
S_1_051	Stool_1	42763	32331	24.3949	TRUE
S_1_055	Stool_1	30393	24161	20.5047	TRUE
S_1_056	Stool_1	24345	19449	20.1109	TRUE
S_1_058	Stool_1	63603	47919	24.6592	TRUE
S_1_059	Stool_1	61256	49395	19.363	TRUE
S_1_060	Stool_1	54301	36156	33.4156	TRUE
S_1_064	Stool_1	45659	35813	21.5642	TRUE
S_1_065	Stool_1	42553	35146	17.4065	TRUE
S_1_069	Stool_1	14926	10772	27.8306	TRUE
S_1_070	Stool_1	50949	42153	17.2643	TRUE
S_1_072	Stool_1	50411	36809	26.9822	TRUE
S_4_004	Stool_4-5	53366	51870	2.80328	TRUE
S_4_015	Stool_4-5	55200	45873	16.8967	TRUE
S_4_016	Stool_4-5	54537	39714	27.1797	TRUE
S_4_024	Stool_4-5	38415	36908	3.92295	TRUE
S_4_038	Stool_4-5	32095	28862	10.0732	TRUE
S_4_039	Stool_4-5	51634	49913	3.33308	TRUE
S_4_040	Stool_4-5	58964	50855	13.7525	TRUE
S_4_041	Stool_4-5	55716	55091	1.12176	TRUE
S_4_044	Stool_4-5	43028	39161	8.98717	TRUE
S_4_069	Stool_4-5	29100	23377	19.6667	TRUE
S_5_017	Stool_4-5	61520	46875	23.8053	TRUE
